# Supplementary material for: The PP2A-like phosphatase Ppg1 mediates assembly of the Far complex to balance gluconeogenic outputs and enables adaptation to glucose depletion
Source: PLoS Genet. 2024 Mar 7;20(3):e1011202. doi: 10.1371/journal.pgen.1011202 (PMC10950219; doi:10.1371/journal.pgen.1011202)
Supplement: S1 Table — (XLSX) [file pgen.1011202.s008.xlsx]

## Sheet: WT_untagged_1
Family	Member	Database	Accession	Score	Mass	Sequence coverage	Num. of sequences	Num. of significant sequences	Num. of unique sequences	Num. of significant unique sequences	emPAI	Description
1	1	SwissProt	K2C1_HUMAN	401	66173	0.08	4	4	4	4	0.38	Keratin, type II cytoskeletal 1 OS=Homo sapiens OX=9606 GN=KRT1 PE=1 SV=6
2	1	SwissProt	IGH1M_MOUSE	117	44055	0.07	2	2	2	2	0.21	Ig gamma-1 chain C region, membrane-bound form OS=Mus musculus OX=10090 GN=Ighg1 PE=1 SV=2
3	1	SwissProt	K1C10_CANLF	85	57850	0.03	1	1	1	1	0.08	Keratin, type I cytoskeletal 10 OS=Canis lupus familiaris OX=9615 GN=KRT10 PE=2 SV=1
4	1	SwissProt	ALBU_BOVIN	77	71279	0.02	1	1	1	1	0.06	Serum albumin OS=Bos taurus OX=9913 GN=ALB PE=1 SV=4
5	1	SwissProt	SCP_CHIOP	75	842	1	1	1	1	1	26.37	Sarcoplasmic calcium-binding protein (Fragment) OS=Chionoecetes opilio OX=41210 PE=1 SV=1
6	1	SwissProt	HSP70_AJECA	56	77742	0.02	1	1	1	1	0.06	Heat shock 70 kDa protein OS=Ajellomyces capsulatus OX=5037 GN=HSP70 PE=3 SV=1
7	1	SwissProt	SMR3B_HUMAN	46	8240	0.66	2	2	2	2	1.68	Submaxillary gland androgen-regulated protein 3B OS=Homo sapiens OX=9606 GN=SMR3B PE=1 SV=2
8	1	SwissProt	LCD1_YEAST	39	86718	0.01	1	1	1	1	0.05	DNA damage checkpoint protein LCD1 OS=Saccharomyces cerevisiae (strain ATCC 204508 / S288c) OX=559292 GN=LCD1 PE=1 SV=1
9	1	SwissProt	K1C9_HUMAN	39	62259	0.04	1	1	1	1	0.07	Keratin, type I cytoskeletal 9 OS=Homo sapiens OX=9606 GN=KRT9 PE=1 SV=3
10	1	SwissProt	GDB2_WHEAT	38	37505	0.04	1	1	1	1	0.12	Gamma-gliadin OS=Triticum aestivum OX=4565 PE=3 SV=1
11	1	SwissProt	KI2S3_HUMAN	32	34043	0.03	1	1	1	1	0.13	Killer cell immunoglobulin-like receptor 2DS3 OS=Homo sapiens OX=9606 GN=KIR2DS3 PE=2 SV=1
12	1	SwissProt	RUVB_GLOVI	27	41476	0.02	1	1	1	1	0.11	Holliday junction ATP-dependent DNA helicase RuvB OS=Gloeobacter violaceus (strain PCC 7421) OX=251221 GN=ruvB PE=3 SV=1
13	1	SwissProt	CEBP_DROVI	27	50828	0.03	1	1	1	1	0.09	CCAAT/enhancer-binding protein OS=Drosophila virilis OX=7244 GN=slbo PE=3 SV=1
14	1	SwissProt	UVRA_CHLMU	24	198374	0	1	1	1	1	0.02	UvrABC system protein A OS=Chlamydia muridarum (strain MoPn / Nigg) OX=243161 GN=uvrA PE=3 SV=1
15	1	SwissProt	RPOA_BACVZ	19	34850	0.03	1	1	1	1	0.13	DNA-directed RNA polymerase subunit alpha OS=Bacillus velezensis (strain DSM 23117 / BGSC 10A6 / FZB42) OX=326423 GN=rpoA PE=3 SV=1
16	1	SwissProt	GLT0_WHEAT	18	69993	0.06	1	1	1	1	0.06	Glutenin, high molecular weight subunit DY10 OS=Triticum aestivum OX=4565 GN=GLU-D1-2B PE=3 SV=1
17	1	SwissProt	DCD_ACICJ	16	20673	0.04	1	1	1	1	0.22	dCTP deaminase OS=Acidiphilium cryptum (strain JF-5) OX=349163 GN=dcd PE=3 SV=1
18	1	SwissProt	FAL1_DEBHA	15	45519	0.03	1	1	1	1	0.1	ATP-dependent RNA helicase FAL1 OS=Debaryomyces hansenii (strain ATCC 36239 / CBS 767 / JCM 1990 / NBRC 0083 / IGC 2968) OX=284592 GN=FAL1 PE=3 SV=1

## Sheet: WT_untagged_2
Family	Member	Database	Accession	Score	Mass	Sequence coverage	Num. of sequences	Num. of significant sequences	Num. of unique sequences	Num. of significant unique sequences	emPAI	Description
1	1	SwissProt	K2C1_HUMAN	702	66173	0.13	7	7	5	5	0.56	Keratin, type II cytoskeletal 1 OS=Homo sapiens OX=9606 GN=KRT1 PE=1 SV=6
1	2	SwissProt	K2C1B_HUMAN	255	62154	0.05	3	3	2	2	0.23	Keratin, type II cytoskeletal 1b OS=Homo sapiens OX=9606 GN=KRT77 PE=2 SV=3
1	3	SwissProt	K22E_HUMAN	179	65683	0.07	4	4	1	1	0.29	Keratin, type II cytoskeletal 2 epidermal OS=Homo sapiens OX=9606 GN=KRT2 PE=1 SV=2
1	4	SwissProt	K2C5_HUMAN	88	62572	0.06	3	3	2	2	0.22	Keratin, type II cytoskeletal 5 OS=Homo sapiens OX=9606 GN=KRT5 PE=1 SV=3
2	1	SwissProt	IGH1M_MOUSE	247	44055	0.08	3	3	3	3	0.47	Ig gamma-1 chain C region, membrane-bound form OS=Mus musculus OX=10090 GN=Ighg1 PE=1 SV=2
3	1	SwissProt	K1C10_CANLF	236	57850	0.13	8	8	3	3	0.79	Keratin, type I cytoskeletal 10 OS=Canis lupus familiaris OX=9615 GN=KRT10 PE=2 SV=1
3	2	SwissProt	K1C10_HUMAN	214	59024	0.13	7	7	2	2	0.65	Keratin, type I cytoskeletal 10 OS=Homo sapiens OX=9606 GN=KRT10 PE=1 SV=6
3	3	SwissProt	K1C3_XENLA	71	29888	0.07	3	3	1	1	0.52	Keratin, type I cytoskeletal 47 kDa (Fragment) OS=Xenopus laevis OX=8355 GN=xk81b1 PE=3 SV=2
4	1	SwissProt	K1C9_HUMAN	227	62259	0.03	2	2	2	2	0.23	Keratin, type I cytoskeletal 9 OS=Homo sapiens OX=9606 GN=KRT9 PE=1 SV=3
5	1	SwissProt	KV2A7_MOUSE	137	12381	0.12	1	1	1	1	0.39	Ig kappa chain V-II region 26-10 OS=Mus musculus OX=10090 PE=1 SV=1
6	1	SwissProt	SCP_CHIOP	121	842	1	1	1	1	1	26.37	Sarcoplasmic calcium-binding protein (Fragment) OS=Chionoecetes opilio OX=41210 PE=1 SV=1
7	1	SwissProt	TRY3_RAT	102	26948	0.04	1	1	1	1	0.36	Cationic trypsin-3 OS=Rattus norvegicus OX=10116 GN=Try3 PE=2 SV=1
8	1	SwissProt	H12_BOVIN	94	21343	0.06	1	1	1	1	0.22	Histone H1.2 OS=Bos taurus OX=9913 GN=HIST1H1C PE=1 SV=2
9	1	SwissProt	EF1A0_XENLA	72	50530	0.04	2	2	2	2	0.18	Elongation factor 1-alpha, somatic form OS=Xenopus laevis OX=8355 GN=eef1as PE=2 SV=1
10	1	SwissProt	ATR_YEAST	49	275141	0.01	2	2	2	2	0.03	Serine/threonine-protein kinase MEC1 OS=Saccharomyces cerevisiae (strain ATCC 204508 / S288c) OX=559292 GN=MEC1 PE=1 SV=1
11	1	SwissProt	FBF1_CHICK	42	126703	0.01	1	1	1	1	0.03	Fas-binding factor 1 homolog OS=Gallus gallus OX=9031 GN=FBF1 PE=2 SV=1
12	1	SwissProt	COBQ_BACHD	28	55833	0.02	1	1	1	1	0.08	Cobyric acid synthase OS=Bacillus halodurans (strain ATCC BAA-125 / DSM 18197 / FERM 7344 / JCM 9153 / C-125) OX=272558 GN=cobQ PE=3 SV=1
13	1	SwissProt	HSP70_AJECA	28	77742	0.02	1	1	1	1	0.06	Heat shock 70 kDa protein OS=Ajellomyces capsulatus OX=5037 GN=HSP70 PE=3 SV=1
14	1	SwissProt	FAL1_DEBHA	25	45519	0.03	1	1	1	1	0.1	ATP-dependent RNA helicase FAL1 OS=Debaryomyces hansenii (strain ATCC 36239 / CBS 767 / JCM 1990 / NBRC 0083 / IGC 2968) OX=284592 GN=FAL1 PE=3 SV=1
15	1	SwissProt	CEBP_DROVI	25	50828	0.03	1	1	1	1	0.09	CCAAT/enhancer-binding protein OS=Drosophila virilis OX=7244 GN=slbo PE=3 SV=1
16	1	SwissProt	YKK7_YEAST	24	34677	0.03	1	1	1	1	0.13	Uncharacterized oxidoreductase YKL107W OS=Saccharomyces cerevisiae (strain ATCC 204508 / S288c) OX=559292 GN=YKL107W PE=3 SV=1
17	1	SwissProt	Y2743_TRIEI	20	18366	0.07	1	1	1	1	0.26	UPF0234 protein Tery_2743 OS=Trichodesmium erythraeum (strain IMS101) OX=203124 GN=Tery_2743 PE=3 SV=1
18	1	SwissProt	UNC89_CAEEL	19	899094	0	1	1	1	1	0	Muscle M-line assembly protein unc-89 OS=Caenorhabditis elegans OX=6239 GN=unc-89 PE=1 SV=3
19	1	SwissProt	MLIP_RAT	19	86887	0.01	1	1	1	1	0.05	Muscular LMNA-interacting protein OS=Rattus norvegicus OX=10116 GN=Mlip PE=1 SV=1
20	1	SwissProt	UVRA_CHLMU	19	198374	0	1	1	1	1	0.02	UvrABC system protein A OS=Chlamydia muridarum (strain MoPn / Nigg) OX=243161 GN=uvrA PE=3 SV=1
21	1	SwissProt	NHR23_CAEEL	18	66450	0.01	1	1	1	1	0.07	Nuclear hormone receptor family member nhr-23 OS=Caenorhabditis elegans OX=6239 GN=nhr-23 PE=2 SV=2
22	1	SwissProt	TI214_DRIGR	17	221983	0	1	1	1	1	0.02	Protein TIC 214 OS=Drimys granadensis OX=224735 GN=TIC214 PE=3 SV=1
23	1	SwissProt	U2QL1_DROME	17	33707	0.09	1	1	1	1	0.13	Ubiquitin-conjugating enzyme E2Q-like protein CG4502 OS=Drosophila melanogaster OX=7227 GN=CG4502 PE=2 SV=1
24	1	SwissProt	H2A1_ASHGO	16	13857	0.07	1	1	1	1	0.35	Histone H2A.1 OS=Ashbya gossypii (strain ATCC 10895 / CBS 109.51 / FGSC 9923 / NRRL Y-1056) OX=284811 GN=HTA1 PE=3 SV=3
25	1	SwissProt	PXL1_YEAST	16	80312	0.02	1	1	1	1	0.05	Paxillin-like protein 1 OS=Saccharomyces cerevisiae (strain ATCC 204508 / S288c) OX=559292 GN=PXL1 PE=1 SV=3
26	1	SwissProt	Y663_METJA	15	55842	0.02	1	1	1	1	0.08	Uncharacterized protein MJ0663 OS=Methanocaldococcus jannaschii (strain ATCC 43067 / DSM 2661 / JAL-1 / JCM 10045 / NBRC 100440) OX=243232 GN=MJ0663 PE=3 SV=1

## Sheet: Ppg1-FLAG_1
Sr. no	Family	Member	Database	Accession	Score	Mass	Sequence coverage	Num. of sequences	Num. of significant sequences	Num. of unique sequences	Num. of significant unique sequences	emPAI	Description
1	6	1	SwissProt	SCP_CHIOP	130	842	1	1	1	1	1	26.37	Sarcoplasmic calcium-binding protein (Fragment) OS=Chionoecetes opilio OX=41210 PE=1 SV=1
2	31	1	SwissProt	INSL_VIGUN	14	5766	0.14	1	1	1	1	0.99	Insulin-like protein (Fragments) OS=Vigna unguiculata OX=3917 PE=1 SV=1
3	13	1	SwissProt	KV2A7_MOUSE	74	12381	0.12	1	1	1	1	0.39	Ig kappa chain V-II region 26-10 OS=Mus musculus OX=10090 PE=1 SV=1
4	1	1	SwissProt	K2C1_HUMAN	500	66173	0.1	5	5	4	4	0.38	Keratin, type II cytoskeletal 1 OS=Homo sapiens OX=9606 GN=KRT1 PE=1 SV=6
5	4	1	SwissProt	K1C10_BOVIN	191	54989	0.08	4	4	1	1	0.36	Keratin, type I cytoskeletal 10 OS=Bos taurus OX=9913 GN=KRT10 PE=3 SV=1
6	8	1	SwissProt	TRY3_RAT	118	26948	0.04	1	1	1	1	0.36	Cationic trypsin-3 OS=Rattus norvegicus OX=10116 GN=Try3 PE=2 SV=1
7	4	2	SwissProt	K1C10_CANLF	137	57850	0.07	4	4	1	1	0.34	Keratin, type I cytoskeletal 10 OS=Canis lupus familiaris OX=9615 GN=KRT10 PE=2 SV=1
8	5	1	SwissProt	2AAA_YEAST	171	71269	0.07	4	4	4	4	0.27	Protein phosphatase PP2A regulatory subunit A OS=Saccharomyces cerevisiae (strain ATCC 204508 / S288c) OX=559292 GN=TPD3 PE=1 SV=3
9	25	1	SwissProt	Y2743_TRIEI	20	18366	0.07	1	1	1	1	0.26	UPF0234 protein Tery_2743 OS=Trichodesmium erythraeum (strain IMS101) OX=203124 GN=Tery_2743 PE=3 SV=1
10	3	1	SwissProt	K1C9_HUMAN	204	62259	0.03	2	2	2	2	0.23	Keratin, type I cytoskeletal 9 OS=Homo sapiens OX=9606 GN=KRT9 PE=1 SV=3
11	2	1	SwissProt	PP2A4_YEAST	218	42928	0.05	2	2	2	2	0.22	Serine/threonine-protein phosphatase PP2A-like PPG1 OS=Saccharomyces cerevisiae (strain ATCC 204508 / S288c) OX=559292 GN=PPG1 PE=1 SV=2
12	10	1	SwissProt	H12_BOVIN	86	21343	0.06	1	1	1	1	0.22	Histone H1.2 OS=Bos taurus OX=9913 GN=HIST1H1C PE=1 SV=2
13	28	1	SwissProt	DEF_THISH	15	20601	0.08	1	1	1	1	0.22	Peptide deformylase OS=Thioalkalivibrio sulfidiphilus (strain HL-EbGR7) OX=396588 GN=def PE=3 SV=1
14	1	2	SwissProt	K22E_HUMAN	239	65683	0.05	3	3	2	2	0.21	Keratin, type II cytoskeletal 2 epidermal OS=Homo sapiens OX=9606 GN=KRT2 PE=1 SV=2
15	18	1	SwissProt	MITD1_HUMAN	35	29644	0.04	1	1	1	1	0.15	MIT domain-containing protein 1 OS=Homo sapiens OX=9606 GN=MITD1 PE=1 SV=1
16	9	1	SwissProt	HSP71_YEAST	114	69789	0.04	2	2	2	2	0.13	Heat shock protein SSA1 OS=Saccharomyces cerevisiae (strain ATCC 204508 / S288c) OX=559292 GN=SSA1 PE=1 SV=4
17	23	1	SwissProt	YKK7_YEAST	22	34677	0.03	1	1	1	1	0.13	Uncharacterized oxidoreductase YKL107W OS=Saccharomyces cerevisiae (strain ATCC 204508 / S288c) OX=559292 GN=YKL107W PE=3 SV=1
18	21	1	SwissProt	RUVB_GLOVI	24	41476	0.02	1	1	1	1	0.11	Holliday junction ATP-dependent DNA helicase RuvB OS=Gloeobacter violaceus (strain PCC 7421) OX=251221 GN=ruvB PE=3 SV=1
19	7	1	SwissProt	IGH1M_MOUSE	119	44055	0.03	1	1	1	1	0.1	Ig gamma-1 chain C region, membrane-bound form OS=Mus musculus OX=10090 GN=Ighg1 PE=1 SV=2
20	15	1	SwissProt	EF1A0_XENLA	65	50530	0.02	1	1	1	1	0.09	Elongation factor 1-alpha, somatic form OS=Xenopus laevis OX=8355 GN=eef1as PE=2 SV=1
21	26	1	SwissProt	CEBP_DROVI	17	50828	0.03	1	1	1	1	0.09	CCAAT/enhancer-binding protein OS=Drosophila virilis OX=7244 GN=slbo PE=3 SV=1
22	12	1	SwissProt	FAR11_YEAST	74	110478	0.03	2	2	2	2	0.08	Factor arrest protein 11 OS=Saccharomyces cerevisiae (strain ATCC 204508 / S288c) OX=559292 GN=FAR11 PE=1 SV=1
23	11	1	SwissProt	K2C5_HUMAN	77	62572	0.02	1	1	1	1	0.07	Keratin, type II cytoskeletal 5 OS=Homo sapiens OX=9606 GN=KRT5 PE=1 SV=3
24	14	1	SwissProt	FAR8_YEAST	69	59381	0.03	1	1	1	1	0.07	Factor arrest protein 8 OS=Saccharomyces cerevisiae (strain ATCC 204508 / S288c) OX=559292 GN=FAR8 PE=1 SV=1
25	30	1	SwissProt	TCPE_YEAST	15	62397	0.01	1	1	1	1	0.07	T-complex protein 1 subunit epsilon OS=Saccharomyces cerevisiae (strain ATCC 204508 / S288c) OX=559292 GN=CCT5 PE=1 SV=3
26	16	1	SwissProt	HS7C1_DICDI	55	70661	0.02	1	1	1	1	0.06	Heat shock cognate 70 kDa protein 1 OS=Dictyostelium discoideum OX=44689 GN=hspB PE=1 SV=2
27	17	1	SwissProt	CNG15_ARATH	38	79600	0.01	1	1	1	1	0.05	Putative cyclic nucleotide-gated ion channel 15 OS=Arabidopsis thaliana OX=3702 GN=CNGC15 PE=3 SV=1
28	20	1	SwissProt	Y173_UREPA	24	81838	0.02	1	1	1	1	0.05	Uncharacterized protein UU173 OS=Ureaplasma parvum serovar 3 (strain ATCC 700970) OX=273119 GN=UU173 PE=4 SV=1
29	24	1	SwissProt	MLIP_RAT	21	86887	0.01	1	1	1	1	0.05	Muscular LMNA-interacting protein OS=Rattus norvegicus OX=10116 GN=Mlip PE=1 SV=1
30	19	1	SwissProt	FAB1_YEAST	27	258768	0	1	1	1	1	0.02	1-phosphatidylinositol 3-phosphate 5-kinase FAB1 OS=Saccharomyces cerevisiae (strain ATCC 204508 / S288c) OX=559292 GN=FAB1 PE=1 SV=3
31	22	1	SwissProt	UVRA_CHLMU	23	198374	0	1	1	1	1	0.02	UvrABC system protein A OS=Chlamydia muridarum (strain MoPn / Nigg) OX=243161 GN=uvrA PE=3 SV=1
32	27	1	SwissProt	DCL1_ASPTN	15	173534	0.01	1	1	1	1	0.02	Dicer-like protein 1 OS=Aspergillus terreus (strain NIH 2624 / FGSC A1156) OX=341663 GN=dcl1 PE=3 SV=2
33	29	1	SwissProt	UNC89_CAEEL	15	899094	0	1	1	1	1	0	Muscle M-line assembly protein unc-89 OS=Caenorhabditis elegans OX=6239 GN=unc-89 PE=1 SV=3

## Sheet: Ppg1-FLAG_2
Sr. no	Family	Member	Database	Accession	Score	Mass	Sequence coverage	Num. of sequences	Num. of significant sequences	Num. of unique sequences	Num. of significant unique sequences	emPAI	Description
1	6	1	SwissProt	SCP_CHIOP	96	842	1	1	1	1	1	26.37	Sarcoplasmic calcium-binding protein (Fragment) OS=Chionoecetes opilio OX=41210 PE=1 SV=1
2	2	1	SwissProt	PP2A4_YEAST	260	42928	0.15	4	4	4	4	0.48	Serine/threonine-protein phosphatase PP2A-like PPG1 OS=Saccharomyces cerevisiae (strain ATCC 204508 / S288c) OX=559292 GN=PPG1 PE=1 SV=2
3	1	1	SwissProt	2AAA_YEAST	306	71269	0.08	4	4	4	4	0.27	Protein phosphatase PP2A regulatory subunit A OS=Saccharomyces cerevisiae (strain ATCC 204508 / S288c) OX=559292 GN=TPD3 PE=1 SV=3
4	4	1	SwissProt	HSP71_YEAST	169	69789	0.09	4	4	1	1	0.27	Heat shock protein SSA1 OS=Saccharomyces cerevisiae (strain ATCC 204508 / S288c) OX=559292 GN=SSA1 PE=1 SV=4
5	4	2	SwissProt	HSP72_YEAST	115	69601	0.09	4	4	1	1	0.27	Heat shock protein SSA2 OS=Saccharomyces cerevisiae (strain ATCC 204508 / S288c) OX=559292 GN=SSA2 PE=1 SV=3
6	8	1	SwissProt	ATPB_YEAST	52	54818	0.07	3	3	3	3	0.26	ATP synthase subunit beta, mitochondrial OS=Saccharomyces cerevisiae (strain ATCC 204508 / S288c) OX=559292 GN=ATP2 PE=1 SV=2
7	3	1	SwissProt	K2C1_HUMAN	245	66173	0.06	3	3	3	3	0.21	Keratin, type II cytoskeletal 1 OS=Homo sapiens OX=9606 GN=KRT1 PE=1 SV=6
8	7	1	SwissProt	IGH1M_MOUSE	75	44055	0.07	2	2	2	2	0.21	Ig gamma-1 chain C region, membrane-bound form OS=Mus musculus OX=10090 GN=Ighg1 PE=1 SV=2
9	9	1	SwissProt	SSB2_YEAST	50	66670	0.02	1	1	1	1	0.13	Ribosome-associated molecular chaperone SSB2 OS=Saccharomyces cerevisiae (strain ATCC 204508 / S288c) OX=559292 GN=SSB2 PE=1 SV=2
10	15	1	SwissProt	GBLP_CANAL	22	34708	0.03	1	1	1	1	0.13	Guanine nucleotide-binding protein subunit beta-like protein OS=Candida albicans (strain SC5314 / ATCC MYA-2876) OX=237561 GN=ASC1 PE=1 SV=2
11	16	1	SwissProt	KI2S3_HUMAN	20	34043	0.03	1	1	1	1	0.13	Killer cell immunoglobulin-like receptor 2DS3 OS=Homo sapiens OX=9606 GN=KIR2DS3 PE=2 SV=1
12	21	1	SwissProt	G3P2_CANGA	15	35987	0.04	1	1	1	1	0.12	Glyceraldehyde-3-phosphate dehydrogenase 2 OS=Candida glabrata (strain ATCC 2001 / CBS 138 / JCM 3761 / NBRC 0622 / NRRL Y-65) OX=284593 GN=GPD2 PE=3 SV=1
13	13	1	SwissProt	NIFS_LACDA	24	42439	0.02	1	1	1	1	0.1	NifS/IcsS protein homolog OS=Lactobacillus delbrueckii subsp. bulgaricus (strain ATCC 11842 / DSM 20081 / JCM 1002 / NBRC 13953 / NCIMB 11778) OX=390333 GN=Ldb0724 PE=3 SV=2
14	20	1	SwissProt	FAL1_DEBHA	16	45519	0.03	1	1	1	1	0.1	ATP-dependent RNA helicase FAL1 OS=Debaryomyces hansenii (strain ATCC 36239 / CBS 767 / JCM 1990 / NBRC 0083 / IGC 2968) OX=284592 GN=FAL1 PE=3 SV=1
15	22	1	SwissProt	ATAB2_ARATH	14	42355	0.02	1	1	1	1	0.1	Protein TAB2 homolog, chloroplastic OS=Arabidopsis thaliana OX=3702 GN=ATAB2 PE=2 SV=1
16	11	1	SwissProt	LYSC_PSEAB	27	48554	0.06	1	1	1	1	0.09	Lysyl endopeptidase OS=Pseudomonas aeruginosa (strain UCBPP-PA14) OX=208963 GN=prpL PE=1 SV=1
17	14	1	SwissProt	CEBP_DROVI	23	50828	0.03	1	1	1	1	0.09	CCAAT/enhancer-binding protein OS=Drosophila virilis OX=7244 GN=slbo PE=3 SV=1
18	5	1	SwissProt	K1C10_CANLF	137	57850	0.03	1	1	1	1	0.08	Keratin, type I cytoskeletal 10 OS=Canis lupus familiaris OX=9615 GN=KRT10 PE=2 SV=1
19	10	1	SwissProt	ATPA_KLULA	27	59125	0.02	1	1	1	1	0.07	ATP synthase subunit alpha, mitochondrial OS=Kluyveromyces lactis (strain ATCC 8585 / CBS 2359 / DSM 70799 / NBRC 1267 / NRRL Y-1140 / WM37) OX=284590 GN=ATP1 PE=1 SV=1
20	23	1	SwissProt	FTHS_METNO	14	59312	0.03	1	1	1	1	0.07	Formate--tetrahydrofolate ligase OS=Methylobacterium nodulans (strain LMG 21967 / CNCM I-2342 / ORS 2060) OX=460265 GN=fhs PE=3 SV=1
21	19	1	SwissProt	ALBU_BOVIN	16	71279	0.02	1	1	1	1	0.06	Serum albumin OS=Bos taurus OX=9913 GN=ALB PE=1 SV=4
22	12	1	SwissProt	Y173_UREPA	24	81838	0.02	1	1	1	1	0.05	Uncharacterized protein UU173 OS=Ureaplasma parvum serovar 3 (strain ATCC 700970) OX=273119 GN=UU173 PE=4 SV=1
23	17	1	SwissProt	FAR11_YEAST	19	110478	0.02	1	1	1	1	0.04	Factor arrest protein 11 OS=Saccharomyces cerevisiae (strain ATCC 204508 / S288c) OX=559292 GN=FAR11 PE=1 SV=1
24	18	1	SwissProt	UVRA_CHLMU	18	198374	0	1	1	1	1	0.02	UvrABC system protein A OS=Chlamydia muridarum (strain MoPn / Nigg) OX=243161 GN=uvrA PE=3 SV=1
