# Supplementary material for: The PP2A-like phosphatase Ppg1 mediates assembly of the Far complex to balance gluconeogenic outputs and enables adaptation to glucose depletion
Source: PLoS Genet. 2024 Mar 7;20(3):e1011202. doi: 10.1371/journal.pgen.1011202 (PMC10950219; doi:10.1371/journal.pgen.1011202)
Supplement: S2 Table — (XLSX) [file pgen.1011202.s009.xlsx]

## Sheet: WT1
Checked	Confidence	Annotated Sequence	Modifications	Modifications in Master Proteins	Qvality PEP	Qvality q-value	# Protein Groups	# Proteins	# PSMs	Master Protein Accessions	Positions in Master Proteins	# Missed Cleavages	Theo. MH+ [Da]	# Razor Quan Results	Abundances (Normalized): F1: Sample	Quan Info	Found in Sample: [S1] F1: Sample	Confidence (by Search Engine): Sequest HT	Percolator q-Value (by Search Engine): Sequest HT	Percolator PEP (by Search Engine): Sequest HT	XCorr (by Search Engine): Sequest HT	Top Apex RT [min]
FALSE	High	[K].VLNQQVDESYGLR.[E]	1xDeamidated [Q]		0.00917007	0	0	1	2			0	1521.75	0		No Quan Values	High	High	0	0.01367	4.08	31.44
FALSE	High	[K].NSEQGKTTVINVIISPGTKK.[K]	1xDeamidated [N11]; 2xPhospho [T7; S15]	A0A1V2L6X7 2xPhospho [T538; S546]	0.0672052	0	1	1	1	A0A1V2L6X7	A0A1V2L6X7 [532-551]	2	2275.1	0	54971740		High	High	0	0.07195	2.38	38.21
FALSE	High	[R].SDDNDEIAVAPR.[C]			0.0318704	0	1	9	1	A0A6C1DW92	A0A6C1DW92 [126-137]	0	1301.6	0	2.7453e+06		High	High	0	0.03886	2.44	22.25
FALSE	High	[K].EIVTNILKPGR.[T]			0.0511091	0	1	12	1	A0A6C1E861	A0A6C1E861 [326-336]	0	1239.74	0	5.45408e+06		High	High	0	0.0574	2.47	28.22
FALSE	High	[K].KVEELPYEESADNQFVR.[S]			0.0174501	0	1	14	1	A0A6C1E861	A0A6C1E861 [608-624]	1	2052.99	0	7263375		High	High	0	0.02346	5.15	33.36
FALSE	High	[R].KALADVVQQDK.[L]			0.0685994	0	1	13	1	A0A6C1E861	A0A6C1E861 [658-668]	1	1214.67	0		No Quan Values	High	High	0	0.07319	3.05
FALSE	High	[R].KPNNDIVIPFSTEEAAR.[I]	1xDeamidated [N]		1.91019e-05	0	1	2	12	A0A6L0ZS03	A0A6L0ZS03 [577-593]	0	1901.96	0	10282997		High	High	0	0.0149	4.66	35.55
FALSE	High	[R].KPNNDIVIPFSTEEAAR.[I]	2xDeamidated [N3; N4]		2.98056e-05	0	1	2	16	A0A6L0ZS03	A0A6L0ZS03 [577-593]	0	1902.94	0		No Quan Values	High	High	0	0.000186	5.3	37
FALSE	High	[R].NSSSQDLLNK.[E]	1xDeamidated [N1]; 1xPhospho [S3]	A0A6L0ZS03 1xPhospho [S939]; B3LNY3 1xPhospho [S939]	0.105583	0.00878627	2	12	1	A0A6L0ZS03; B3LNY3	A0A6L0ZS03 [937-946]; B3LNY3 [937-946]	0	1186.5	0	19892378	Shared	High	High	0.002015	0.1039	2.59	27.89
FALSE	High	[R].NSSSQDLLNK.[E]			0.0312227	0	2	12	5	A0A6L0ZS03; B3LNY3	A0A6L0ZS03 [937-946]; B3LNY3 [937-946]	0	1105.55	0	917657728	Shared	High	High	0.002015	0.1067	3.21	16.42
FALSE	High	[R].NSSSQDLLNK.[E]	1xPhospho [S]	A0A6L0ZS03 1xPhospho [S]; B3LNY3 1xPhospho [S]	0.0933444	0	2	12	5	A0A6L0ZS03; B3LNY3	A0A6L0ZS03 [937-946]; B3LNY3 [937-946]	0	1185.51	0	263058143	Shared	High	High	0.003498	0.1273	3.45	21.41
FALSE	High	[R].NSSSQDLLNK.[E]	1xDeamidated [N1]		0.0407758	0	2	12	3	A0A6L0ZS03; B3LNY3	A0A6L0ZS03 [937-946]; B3LNY3 [937-946]	0	1106.53	0	170339778	Shared	High	High	0	0.04771	3.31	22.06
FALSE	High	[K].ISGEQQQPAGR.[K]			0.069545	0	1	10	1	A0A6V8RS96	A0A6V8RS96 [10-20]	0	1170.59	0	741586		High	High	0	0.07388	1.81	9.69
FALSE	High	[K].EGSEIAISSLGYR.[S]			0.0106603	0	1	14	1	A0A7I9F399	A0A7I9F399 [658-670]	0	1381.7	0	5565666		High	High	0	0.01547	2.5	35.68
FALSE	High	[R].TIDIQQDSSDENDNFK.[F]			0.0013037	0	3	11	12	A0A7I9G3R3; A0A6L0ZS03; B3LNY3	A0A7I9G3R3 [102-117]; A0A6L0ZS03 [102-117]; B3LNY3 [102-117]	0	1868.81	0	1596669466	Shared	High	High	0	0.007167	4.87	28.87
FALSE	High	[R].TIDIQQDSSDENDNFK.[F]	1xPhospho [S]	A0A7I9G3R3 1xPhospho [S]; A0A6L0ZS03 1xPhospho [S]; B3LNY3 1xPhospho [S]	0.00220836	0	3	11	5	A0A7I9G3R3; A0A6L0ZS03; B3LNY3	A0A7I9G3R3 [102-117]; A0A6L0ZS03 [102-117]; B3LNY3 [102-117]	0	1948.78	0	145182384	Shared	High	High	0	0.004086	4.85	32.19
FALSE	High	[R].TIDIQQDSSDENDNFKFSDDGVNK.[D]			0.000609844	0	3	11	4	A0A7I9G3R3; A0A6L0ZS03; B3LNY3	A0A7I9G3R3 [102-125]; A0A6L0ZS03 [102-125]; B3LNY3 [102-125]	1	2731.2	0	195385804	Shared	High	High	0	0.001376	4.07	34.83
FALSE	High	[R].TIDIQQDSSDENDNFKFSDDGVNKDR.[N]	1xDeamidated [N/Q]; 1xPhospho [S]	A0A7I9G3R3 1xPhospho [S]; A0A6L0ZS03 1xPhospho [S]; B3LNY3 1xPhospho [S]	0.0239077	0	3	11	4	A0A7I9G3R3; A0A6L0ZS03; B3LNY3	A0A7I9G3R3 [102-127]; A0A6L0ZS03 [102-127]; B3LNY3 [102-127]	2	3083.27	0	22030108	Shared	High	High	0	0.0335	3.39	35.01
FALSE	High	[R].TIDIQQDSSDENDNFKFSDDGVNKDR.[N]	1xPhospho [S]	A0A7I9G3R3 1xPhospho [S]; A0A6L0ZS03 1xPhospho [S]; B3LNY3 1xPhospho [S]	0.000876531	0	3	11	7	A0A7I9G3R3; A0A6L0ZS03; B3LNY3	A0A7I9G3R3 [102-127]; A0A6L0ZS03 [102-127]; B3LNY3 [102-127]	2	3082.29	0	79176358	Shared	High	High	0	0.001877	5.44	34.17
FALSE	High	[R].TIDIQQDSSDENDNFKFSDDGVNKDR.[N]	1xDeamidated [N]		0.000150941	0	3	11	6	A0A7I9G3R3; A0A6L0ZS03; B3LNY3	A0A7I9G3R3 [102-127]; A0A6L0ZS03 [102-127]; B3LNY3 [102-127]	2	3003.31	0	202044856	Shared	High	High	0	0.0009789	5.42	32.99
FALSE	High	[R].TIDIQQDSSDENDNFKFSDDGVNKDR.[N]			1.99028e-05	0	3	11	4	A0A7I9G3R3; A0A6L0ZS03; B3LNY3	A0A7I9G3R3 [102-127]; A0A6L0ZS03 [102-127]; B3LNY3 [102-127]	2	3002.32	0	584246176	Shared	High	High	0	0.0001975	4.5	31.87
FALSE	High	[K].FSDDGVNKDR.[N]	1xDeamidated [N7]		0.0511091	0	3	12	1	A0A7I9G3R3; A0A6L0ZS03; B3LNY3	A0A7I9G3R3 [118-127]; A0A6L0ZS03 [118-127]; B3LNY3 [118-127]	1	1153.51	0	32669170	Shared	High	High	0	0.05722	3.4	14.07
FALSE	High	[K].FSDDGVNKDR.[N]			0.087169	0	3	12	7	A0A7I9G3R3; A0A6L0ZS03; B3LNY3	A0A7I9G3R3 [118-127]; A0A6L0ZS03 [118-127]; B3LNY3 [118-127]	1	1152.53	0	661174784	Shared	High	High	0.002015	0.1017	2.9	11.78
FALSE	High	[K].DRNNEKDNNTDNAVEFQDDAEEAEEENEDESFANVDELDGFDLNK.[V]	1xDeamidated [N]		0.0126499	0	3	14	3	A0A7I9G3R3; A0A6L0ZS03; B3LNY3	A0A7I9G3R3 [126-170]; A0A6L0ZS03 [126-170]; B3LNY3 [126-170]	2	5193.12	0	4.07837e+06	Shared	High	High	0	0.01785	4.21	51.44
FALSE	High	[K].DRNNEKDNNTDNAVEFQDDAEEAEEENEDESFANVDELDGFDLNK.[V]			0.00478602	0	3	14	1	A0A7I9G3R3; A0A6L0ZS03; B3LNY3	A0A7I9G3R3 [126-170]; A0A6L0ZS03 [126-170]; B3LNY3 [126-170]	2	5192.14	0	6251029	Shared	High	High	0	0.007869	4.87	50.51
FALSE	High	[R].NNEKDNNTDNAVEFQDDAEEAEEENEDESFANVDELDGFDLNK.[V]			0.00595797	0	3	14	1	A0A7I9G3R3; A0A6L0ZS03; B3LNY3	A0A7I9G3R3 [128-170]; A0A6L0ZS03 [128-170]; B3LNY3 [128-170]	1	4921.01	0	7.67005e+06	Shared	High	High	0	0.009479	5.38	51.48
FALSE	High	[K].HVPINEKGEVDYNMPVDK.[E]			0.00339895	0	3	14	1	A0A7I9G3R3; A0A6L0ZS03; B3LNY3	A0A7I9G3R3 [176-193]; A0A6L0ZS03 [176-193]; B3LNY3 [176-193]	1	2084.01	0	29018754	Shared	High	High	0	0.005907	2.94	25.87
FALSE	High	[K].HVPINEKGEVDYNMPVDKEFQK.[S]			4.51403e-06	0	3	14	5	A0A7I9G3R3; A0A6L0ZS03; B3LNY3	A0A7I9G3R3 [176-197]; A0A6L0ZS03 [176-197]; B3LNY3 [176-197]	2	2616.28	0	360665200	Shared	High	High	0	4.449e-05	3.24	29.21
FALSE	High	[K].HVPINEKGEVDYNMPVDKEFQK.[S]	1xOxidation [M14]		0.00016841	0	3	14	5	A0A7I9G3R3; A0A6L0ZS03; B3LNY3	A0A7I9G3R3 [176-197]; A0A6L0ZS03 [176-197]; B3LNY3 [176-197]	2	2632.27	0	278697798	Shared	High	High	0	0.0005576	3.51	25.48
FALSE	High	[K].HVPINEKGEVDYNMPVDKEFQK.[S]	1xDeamidated [N]; 1xOxidation [M14]		0.00207642	0	3	14	3	A0A7I9G3R3; A0A6L0ZS03; B3LNY3	A0A7I9G3R3 [176-197]; A0A6L0ZS03 [176-197]; B3LNY3 [176-197]	2	2633.26	0	100801270	Shared	High	High	0	0.003892	3.77	26.13
FALSE	High	[K].GEVDYNMPVDK.[E]	1xOxidation [M7]		0.0865744	0	3	14	2	A0A7I9G3R3; A0A6L0ZS03; B3LNY3	A0A7I9G3R3 [183-193]; A0A6L0ZS03 [183-193]; B3LNY3 [183-193]	0	1282.56	0	3.52578e+07	Shared	High	High	0.003498	0.1308	2.68	19
FALSE	High	[K].GEVDYNMPVDK.[E]			0.0848148	0	3	14	1	A0A7I9G3R3; A0A6L0ZS03; B3LNY3	A0A7I9G3R3 [183-193]; A0A6L0ZS03 [183-193]; B3LNY3 [183-193]	0	1266.57	0	29219032	Shared	High	High	0	0.08672	2.88	26.13
FALSE	High	[K].GEVDYNMPVDKEFQK.[S]			0.00262051	0	3	14	9	A0A7I9G3R3; A0A6L0ZS03; B3LNY3	A0A7I9G3R3 [183-197]; A0A6L0ZS03 [183-197]; B3LNY3 [183-197]	1	1798.83	0	411089616	Shared	High	High	0	0.004736	5.17	30.83
FALSE	High	[K].GEVDYNMPVDKEFQK.[S]	1xOxidation [M7]		0.00567924	0	3	14	5	A0A7I9G3R3; A0A6L0ZS03; B3LNY3	A0A7I9G3R3 [183-197]; A0A6L0ZS03 [183-197]; B3LNY3 [183-197]	1	1814.83	0	100745782	Shared	High	High	0.005219	0.1689	3.49	30.84
FALSE	High	[R].RNNLMLVPHIQEIVHAFK.[K]			0.00192583	0	2	10	2	A0A7I9G3R3; B3LNY3	A0A7I9G3R3 [315-332]; B3LNY3 [315-332]	1	2159.19	0	18198410	Shared	High	High	0	0.01049	4.22	43.86
FALSE	High	[R].RNNLMLVPHIQEIVHAFK.[K]	1xDeamidated [Q11]		0.00376646	0	2	10	1	A0A7I9G3R3; B3LNY3	A0A7I9G3R3 [315-332]; B3LNY3 [315-332]	1	2160.17	0		Not Reliable	High	High	0	0.006408	3.54
FALSE	High	[R].NNLMLVPHIQEIVHAFK.[K]	1xDeamidated [N/Q]; 1xOxidation [M4]		0.00880111	0	2	10	3	A0A7I9G3R3; B3LNY3	A0A7I9G3R3 [316-332]; B3LNY3 [316-332]	0	2020.07	0	16249892	Shared	High	High	0	0.01321	3.76	50.32
FALSE	High	[R].NNLMLVPHIQEIVHAFK.[K]			0.00125984	0	2	10	3	A0A7I9G3R3; B3LNY3	A0A7I9G3R3 [316-332]; B3LNY3 [316-332]	0	2003.09	0	85002852	Shared	High	High	0	0.01015	3.59	47.39
FALSE	High	[R].NNLMLVPHIQEIVHAFK.[K]	1xDeamidated [N/Q]		0.0493896	0	2	10	4	A0A7I9G3R3; B3LNY3	A0A7I9G3R3 [316-332]; B3LNY3 [316-332]	0	2004.07	0	7.32395e+06	Shared	High	High	0	0.06853	2.82	51.53
FALSE	High	[R].NNLMLVPHIQEIVHAFK.[K]	1xOxidation [M4]		0.00137708	0	2	10	4	A0A7I9G3R3; B3LNY3	A0A7I9G3R3 [316-332]; B3LNY3 [316-332]	0	2019.08	0	73622780	Shared	High	High	0	0.003766	3.71	45.35
FALSE	High	[R].NNLMLVPHIQEIVHAFKK.[I]			0.00339895	0	2	10	1	A0A7I9G3R3; B3LNY3	A0A7I9G3R3 [316-333]; B3LNY3 [316-333]	1	2131.18	0	18569684	Shared	High	High	0	0.005888	3.13	43.77
FALSE	High	[K].YKDEVTSHKEPQVGTLSNEELLK.[D]	1xDeamidated [Q12]		0.00874107	0	3	11	1	A0A7I9G3R3; A0A6L0ZS03; B3LNY3	A0A7I9G3R3 [34-56]; A0A6L0ZS03 [34-56]; B3LNY3 [34-56]	2	2645.33	0		Not Reliable	High	High	0	0.01312	2.53
FALSE	High	[K].YKDEVTSHKEPQVGTLSNEELLK.[D]			1.42316e-05	0	3	11	8	A0A7I9G3R3; A0A6L0ZS03; B3LNY3	A0A7I9G3R3 [34-56]; A0A6L0ZS03 [34-56]; B3LNY3 [34-56]	2	2644.35	0	1043714720	Shared	High	High	0	0.002021	4.04	27.54
FALSE	High	[R].GENPEAVNVVIDAFEK.[T]			0.000561756	0	2	12	9	A0A7I9G3R3; B3LNY3	A0A7I9G3R3 [371-386]; B3LNY3 [371-386]	0	1730.86	0	4.1536e+08	Shared	High	High	0	0.01063	4.14	49.83
FALSE	High	[K].LIVLQFGDSSVYK.[Q]			0.008505	0	3	14	8	A0A7I9G3R3; A0A6L0ZS03; B3LNY3	A0A7I9G3R3 [420-432]; A0A6L0ZS03 [420-432]; B3LNY3 [420-432]	0	1468.8	0	1167259676	Shared	High	High	0	0.01571	3.55	44.98
FALSE	High	[K].EPQVGTLSNEELLK.[D]			0.0649441	0	3	14	1	A0A7I9G3R3; A0A6L0ZS03; B3LNY3	A0A7I9G3R3 [43-56]; A0A6L0ZS03 [43-56]; B3LNY3 [43-56]	0	1556.82	0	102433496	Shared	High	High	0	0.07002	2.65	34.8
FALSE	High	[K].EPQVGTLSNEELLKDLDNMLR.[G]	1xOxidation [M19]		0.0266747	0	3	14	1	A0A7I9G3R3; A0A6L0ZS03; B3LNY3	A0A7I9G3R3 [43-63]; A0A6L0ZS03 [43-63]; B3LNY3 [43-63]	1	2430.22	0	4.08083e+06	Shared	High	High	0	0.03347	3.38	48.09
FALSE	High	[K].SSIYNLHGLTYPSK.[H]	1xDeamidated [N5]		0.00741689	0	3	14	2	A0A7I9G3R3; A0A6L0ZS03; B3LNY3	A0A7I9G3R3 [436-449]; A0A6L0ZS03 [436-449]; B3LNY3 [436-449]	0	1580.8	0	8.0458e+06	Shared	High	High	0	0.0114	3.6	35.48
FALSE	High	[K].SSIYNLHGLTYPSK.[H]			0.000894716	0	3	14	16	A0A7I9G3R3; A0A6L0ZS03; B3LNY3	A0A7I9G3R3 [436-449]; A0A6L0ZS03 [436-449]; B3LNY3 [436-449]	0	1579.81	0	1.32432e+09	Shared	High	High	0	0.003574	4.22	32.72
FALSE	High	[K].SSIYNLHGLTYPSKHPEK.[L]			0.000653048	0	3	14	15	A0A7I9G3R3; A0A6L0ZS03; B3LNY3	A0A7I9G3R3 [436-453]; A0A6L0ZS03 [436-453]; B3LNY3 [436-453]	1	2071.06	0	1195649584	Shared	High	High	0	0.003713	4.86	25.34
FALSE	High	[K].LSISPLHYQAFR.[E]			0.0038446	0	3	16	22	A0A7I9G3R3; A0A6L0ZS03; B3LNY3	A0A7I9G3R3 [454-465]; A0A6L0ZS03 [454-465]; B3LNY3 [454-465]	0	1431.77	0	5.86056e+09	Shared	High	High	0	0.066	3.35	35.98
FALSE	High	[K].LSISPLHYQAFREDITSR.[F]			0.0256015	0	3	16	1	A0A7I9G3R3; A0A6L0ZS03; B3LNY3	A0A7I9G3R3 [454-471]; A0A6L0ZS03 [454-471]; B3LNY3 [454-471]	1	2133.11	0	194696432	Shared	High	High	0	0.0324	2.61	37.77
FALSE	High	[R].EDITSRFPDYNMPSSGLPK.[D]			0.00351728	0	3	14	2	A0A7I9G3R3; A0A6L0ZS03; B3LNY3	A0A7I9G3R3 [466-484]; A0A6L0ZS03 [466-484]; B3LNY3 [466-484]	1	2154.02	0	36745244	Shared	High	High	0	0.006074	3.97	39.2
FALSE	High	[R].EDITSRFPDYNMPSSGLPK.[D]	1xOxidation [M12]		0.00356576	0	3	14	2	A0A7I9G3R3; A0A6L0ZS03; B3LNY3	A0A7I9G3R3 [466-484]; A0A6L0ZS03 [466-484]; B3LNY3 [466-484]	1	2170.01	0	71888280	Shared	High	High	0	0.006147	5.15	35.16
FALSE	High	[R].FPDYNMPSSGLPK.[D]			0.00127721	0	3	14	8	A0A7I9G3R3; A0A6L0ZS03; B3LNY3	A0A7I9G3R3 [472-484]; A0A6L0ZS03 [472-484]; B3LNY3 [472-484]	0	1452.68	0	1183616256	Shared	High	High	0	0.002569	3.8	37
FALSE	High	[R].FPDYNMPSSGLPK.[D]	1xOxidation [M6]		0.00165661	0	3	14	14	A0A7I9G3R3; A0A6L0ZS03; B3LNY3	A0A7I9G3R3 [472-484]; A0A6L0ZS03 [472-484]; B3LNY3 [472-484]	0	1468.68	0	1622967344	Shared	High	High	0	0.01557	3.83	31.54
FALSE	High	[K].DVDKSESLSQFLEIPRPK.[S]			6.82312e-05	0	3	15	18	A0A7I9G3R3; A0A6L0ZS03; B3LNY3	A0A7I9G3R3 [485-502]; A0A6L0ZS03 [485-502]; B3LNY3 [485-502]	1	2088.1	0	3918670036	Shared	High	High	0	0.002224	5.54	41.49
FALSE	High	[K].SESLSQFLEIPRPK.[S]			0.00225417	0	3	15	10	A0A7I9G3R3; A0A6L0ZS03; B3LNY3	A0A7I9G3R3 [489-502]; A0A6L0ZS03 [489-502]; B3LNY3 [489-502]	0	1630.88	0	566675768	Shared	High	High	0	0.006934	3.81	42.08
FALSE	High	[K].HIATPAPSPPSSPQLMHLGEGPRPR.[K]			0.000271926	0	2	12	9	A0A7I9G3R3; B3LNY3	A0A7I9G3R3 [517-541]; B3LNY3 [517-541]	0	2630.36	0	411621960	Shared	High	High	0	0.0006941	3.02	29.43
FALSE	High	[K].HIATPAPSPPSSPQLMHLGEGPRPR.[K]	3xPhospho [T4; S11; S12]	A0A7I9G3R3 3xPhospho [T520; S527; S528]; B3LNY3 3xPhospho [T520; S527; S528]	0.0490527	0	2	12	2	A0A7I9G3R3; B3LNY3	A0A7I9G3R3 [517-541]; B3LNY3 [517-541]	0	2870.26	0	41919876	Shared	High	High	0.003498	0.1356	3.14	36.19
FALSE	High	[K].HIATPAPSPPSSPQLMHLGEGPRPR.[K]	2xPhospho [S8; S11]; 1xOxidation [M16]	A0A7I9G3R3 2xPhospho [S524; S527]; B3LNY3 2xPhospho [S524; S527]	0.0073663	0	2	12	9	A0A7I9G3R3; B3LNY3	A0A7I9G3R3 [517-541]; B3LNY3 [517-541]	0	2806.29	0	456513648	Shared	High	High	0	0.01711	4.37	30.27
FALSE	High	[K].HIATPAPSPPSSPQLMHLGEGPRPR.[K]	1xDeamidated [Q14]; 2xPhospho [S8; S11]	A0A7I9G3R3 2xPhospho [S524; S527]; B3LNY3 2xPhospho [S524; S527]	0.0532518	0	2	12	1	A0A7I9G3R3; B3LNY3	A0A7I9G3R3 [517-541]; B3LNY3 [517-541]	0	2791.28	0		No Quan Values	High	High	0	0.0594	3.29
FALSE	High	[K].HIATPAPSPPSSPQLMHLGEGPRPR.[K]	1xPhospho [S]; 1xOxidation [M16]	A0A7I9G3R3 1xPhospho [S]; B3LNY3 1xPhospho [S]	0.00199288	0	2	12	13	A0A7I9G3R3; B3LNY3	A0A7I9G3R3 [517-541]; B3LNY3 [517-541]	0	2726.32	0	629856393	Shared	High	High	0	0.05946	3.39	28.93
FALSE	High	[K].HIATPAPSPPSSPQLMHLGEGPRPR.[K]	1xPhospho [S]	A0A7I9G3R3 1xPhospho [S]; B3LNY3 1xPhospho [S]	0.000218437	0	2	12	11	A0A7I9G3R3; B3LNY3	A0A7I9G3R3 [517-541]; B3LNY3 [517-541]	0	2710.33	0	683088576	Shared	High	High	0.003498	0.1508	3.39	31.79
FALSE	High	[K].HIATPAPSPPSSPQLMHLGEGPRPR.[K]	1xOxidation [M16]		0.00475338	0	2	12	3	A0A7I9G3R3; B3LNY3	A0A7I9G3R3 [517-541]; B3LNY3 [517-541]	0	2646.36	0	294920092	Shared	High	High	0	0.01881	2.74	26.07
FALSE	High	[K].HIATPAPSPPSSPQLMHLGEGPRPR.[K]	2xPhospho [S/T]	A0A7I9G3R3 2xPhospho [T/S]; B3LNY3 2xPhospho [T/S]	0.000517459	0	2	12	18	A0A7I9G3R3; B3LNY3	A0A7I9G3R3 [517-541]; B3LNY3 [517-541]	0	2790.29	0	606484800	Shared	High	High	0	0.005504	4.32	34.32
FALSE	High	[R].KPDNDIVIPFSTEEAAR.[I]	1xDeamidated [N4]		2.98056e-05	0	2	12	16	A0A7I9G3R3; B3LNY3	A0A7I9G3R3 [577-593]; B3LNY3 [577-593]	0	1902.94	5	1894245870	Shared	High	High	0	0.000186	5.3	37
FALSE	High	[R].KPDNDIVIPFSTEEAAR.[I]			1.91019e-05	0	2	12	7	A0A7I9G3R3; B3LNY3	A0A7I9G3R3 [577-593]; B3LNY3 [577-593]	0	1901.96	2	4680339200	Shared	High	High	0	0.0149	4.66	35.55
FALSE	High	[K].QQLENEPYDYAALNHDANSSK.[E]	1xDeamidated [N/Q]		0.000140955	0	2	12	9	A0A7I9G3R3; B3LNY3	A0A7I9G3R3 [624-644]; B3LNY3 [624-644]	0	2408.06	0	5.28031e+07	Shared	High	High	0	0.0003988	6.27	31.19
FALSE	High	[K].QQLENEPYDYAALNHDANSSK.[E]			7.77075e-05	0	2	12	8	A0A7I9G3R3; B3LNY3	A0A7I9G3R3 [624-644]; B3LNY3 [624-644]	0	2407.08	0	236534790	Shared	High	High	0	0.0003137	6.07	30.17
FALSE	High	[K].QQLENEPYDYAALNHDANSSKEEK.[S]			1.63195e-05	0	2	12	9	A0A7I9G3R3; B3LNY3	A0A7I9G3R3 [624-647]; B3LNY3 [624-647]	1	2793.26	0	658035566	Shared	High	High	0	8.619e-05	5.24	26.89
FALSE	High	[K].QQLENEPYDYAALNHDANSSKEEK.[S]	1xDeamidated [N]		7.98644e-05	0	2	12	6	A0A7I9G3R3; B3LNY3	A0A7I9G3R3 [624-647]; B3LNY3 [624-647]	1	2794.24	0	167527508	Shared	High	High	0	0.0008217	5.1	28.62
FALSE	High	[K].SAAGILHALLK.[W]			0.0211364	0	3	16	5	A0A7I9G3R3; A0A6L0ZS03; B3LNY3	A0A7I9G3R3 [717-727]; A0A6L0ZS03 [717-727]; B3LNY3 [717-727]	0	1093.67	0	612301568	Shared	High	High	0.003498	0.1159	3.89	39.99
FALSE	High	[K].FEHLAVVIHDSR.[Y]			0.00310957	0	3	14	3	A0A7I9G3R3; A0A6L0ZS03; B3LNY3	A0A7I9G3R3 [737-748]; A0A6L0ZS03 [737-748]; B3LNY3 [737-748]	0	1422.75	0	356267872	Shared	High	High	0	0.01403	3.7	25.09
FALSE	High	[K].YVQTPNSFWK.[E]			0.0842362	0	3	15	2	A0A7I9G3R3; A0A6L0ZS03; B3LNY3	A0A7I9G3R3 [772-781]; A0A6L0ZS03 [772-781]; B3LNY3 [772-781]	0	1269.63	0	1139503104	Shared	High	High	0	0.08685	2.56	34.23
FALSE	High	[R].NKSDGNISALTFK.[A]			0.0169788	0	3	13	2	A0A7I9G3R3; A0A6L0ZS03; B3LNY3	A0A7I9G3R3 [79-91]; A0A6L0ZS03 [79-91]; B3LNY3 [79-91]	1	1394.73	0	351578944	Shared	High	High	0	0.02292	3.28	25.86
FALSE	High	[R].NKSDGNISALTFK.[A]	1xPhospho [S3]	A0A7I9G3R3 1xPhospho [S81]; A0A6L0ZS03 1xPhospho [S81]; B3LNY3 1xPhospho [S81]	0.0133618	0	3	13	11	A0A7I9G3R3; A0A6L0ZS03; B3LNY3	A0A7I9G3R3 [79-91]; A0A6L0ZS03 [79-91]; B3LNY3 [79-91]	1	1474.69	0	1696660260	Shared	High	High	0.003498	0.1282	4.4	30.98
FALSE	High	[R].NKSDGNISALTFK.[A]	1xDeamidated [N]; 1xPhospho [S3]	A0A7I9G3R3 1xPhospho [S81]; A0A6L0ZS03 1xPhospho [S81]; B3LNY3 1xPhospho [S81]	0.0198737	0	3	13	4	A0A7I9G3R3; A0A6L0ZS03; B3LNY3	A0A7I9G3R3 [79-91]; A0A6L0ZS03 [79-91]; B3LNY3 [79-91]	1	1475.68	0	108324450	Shared	High	High	0	0.03526	4.13	37.01
FALSE	High	[R].ESYSVDDSGEVDTEIMPSFAYLLR.[I]	1xOxidation [M16]		0.000324892	0	3	13	2	A0A7I9G3R3; A0A6L0ZS03; B3LNY3	A0A7I9G3R3 [792-815]; A0A6L0ZS03 [792-815]; B3LNY3 [792-815]	0	2739.23	0	1.3278e+07	Shared	High	High	0	0.0008066	3.48	51.59
FALSE	High	[R].ESYSVDDSGEVDTEIMPSFAYLLR.[I]			0.000167261	0	3	13	2	A0A7I9G3R3; A0A6L0ZS03; B3LNY3	A0A7I9G3R3 [792-815]; A0A6L0ZS03 [792-815]; B3LNY3 [792-815]	0	2723.24	0		No Quan Values	High	High	0	0.0004612	3.89
FALSE	High	[K].SDGNISALTFK.[A]			0.0521694	0	3	13	9	A0A7I9G3R3; A0A6L0ZS03; B3LNY3	A0A7I9G3R3 [81-91]; A0A6L0ZS03 [81-91]; B3LNY3 [81-91]	0	1152.59	0	1085247762	Shared	High	High	0	0.06179	3.39	32.4
FALSE	High	[R].LKELPLSIGILFK.[R]			0.00217833	0	2	15	5	A0A7I9G3R3; B3LNY3	A0A7I9G3R3 [828-840]; B3LNY3 [828-840]	1	1470.93	0	1069516256	Shared	High	High	0	0.05223	3.77	49.72
FALSE	High	[R].LKELPLSIGILFKR.[Y]			0.01757	0	2	15	1	A0A7I9G3R3; B3LNY3	A0A7I9G3R3 [828-841]; B3LNY3 [828-841]	2	1627.03	0	8.34192e+06	Shared	High	High	0	0.02356	3.55	44.67
FALSE	High	[R].LFNLDMYHPILK.[I]	1xOxidation [M6]		0.00446939	0	3	16	9	A0A7I9G3R3; A0A6L0ZS03; B3LNY3	A0A7I9G3R3 [845-856]; A0A6L0ZS03 [845-856]; B3LNY3 [845-856]	0	1519.8	0	631917728	Shared	High	High	0	0.03982	3.28	41.11
FALSE	High	[R].LFNLDMYHPILK.[I]			0.00195237	0	3	16	9	A0A7I9G3R3; A0A6L0ZS03; B3LNY3	A0A7I9G3R3 [845-856]; A0A6L0ZS03 [845-856]; B3LNY3 [845-856]	0	1503.8	0	829925889	Shared	High	High	0	0.009319	3.29	44.38
FALSE	High	[R].WKSEHMELISGVYLYEK.[L]	1xOxidation [M6]		0.00655715	0	3	16	2	A0A7I9G3R3; A0A6L0ZS03; B3LNY3	A0A7I9G3R3 [869-885]; A0A6L0ZS03 [869-885]; B3LNY3 [869-885]	1	2128.04	0	32817517	Shared	High	High	0	0.08933	3.79	34.67
FALSE	High	[K].SEHMELISGVYLYEK.[L]			0.0303794	0	3	16	3	A0A7I9G3R3; A0A6L0ZS03; B3LNY3	A0A7I9G3R3 [871-885]; A0A6L0ZS03 [871-885]; B3LNY3 [871-885]	0	1797.87	0	168029712	Shared	High	High	0	0.03737	4.17	39.56
FALSE	High	[K].SEHMELISGVYLYEK.[L]	1xOxidation [M4]		0.035559	0	3	16	2	A0A7I9G3R3; A0A6L0ZS03; B3LNY3	A0A7I9G3R3 [871-885]; A0A6L0ZS03 [871-885]; B3LNY3 [871-885]	0	1813.87	0	107855496	Shared	High	High	0	0.04258	4.42	35.22
FALSE	High	[K].LELTDNWVTGK.[D]			0.00778091	0	3	16	9	A0A7I9G3R3; A0A6L0ZS03; B3LNY3	A0A7I9G3R3 [886-896]; A0A6L0ZS03 [886-896]; B3LNY3 [886-896]	0	1275.66	0	1.885e+09	Shared	High	High	0	0.03933	3.55	39.88
FALSE	High	[R].ALLQFYNFQHYEISMEDLGYGHR.[N]	1xOxidation [M15]		0.0001043	0	3	15	1	A0A7I9G3R3; A0A6L0ZS03; B3LNY3	A0A7I9G3R3 [914-936]; A0A6L0ZS03 [914-936]; B3LNY3 [914-936]	0	2847.32	0	25639054	Shared	High	High	0	0.0003098	4.56	46.69
FALSE	High	[R].NNSSQDLLNK.[E]	1xDeamidated [N2]		0.113063	0.00878627	1	3	1	A0A7I9G3R3	A0A7I9G3R3 [937-946]	0	1133.54	0	77609952		High	High	0.002015	0.11	2.55	24.83
FALSE	High	[R].AILPGASTIPASNNPSKPR.[K]			0.0362968	0	1	15	1	A6ZVE6	A6ZVE6 [99-117]	0	1891.04	0	6303002		High	High	0	0.04308	1.93	26.15
FALSE	High	[K].SKNPLNMALIVPEK.[H]	1xDeamidated [N]; 1xOxidation [M7]		0.059415	0	1	4	2	B3LNY3	B3LNY3 [503-516]	1	1570.85	0	99828818		High	High	0.003498	0.1609	3.77	30.57
FALSE	High	[K].SKNPLNMALIVPEK.[H]			0.00376646	0	1	4	4	B3LNY3	B3LNY3 [503-516]	1	1553.87	0	819854720		High	High	0	0.006444	3.81	35.99
FALSE	High	[K].SKNPLNMALIVPEK.[H]	1xOxidation [M7]		0.00434869	0	1	4	12	B3LNY3	B3LNY3 [503-516]	1	1569.87	0	1234099728		High	High	0	0.02527	3.92	29.64
FALSE	High	[K].NPLNMALIVPEK.[H]			0.0141139	0	1	4	5	B3LNY3	B3LNY3 [505-516]	0	1338.74	0	327896672		High	High	0	0.02276	3.61	41.9
FALSE	High	[K].NPLNMALIVPEK.[H]	1xOxidation [M5]		0.00199288	0	1	4	4	B3LNY3	B3LNY3 [505-516]	0	1354.74	0	313254264		High	High	0	0.00376	3.62	34.62
FALSE	High	[K].NPLNMALIVPEK.[H]	1xDeamidated [N4]		0.00207642	0	1	4	1	B3LNY3	B3LNY3 [505-516]	0	1339.73	0	11525091		High	High	0	0.003892	3.79	43.61
FALSE	High	[R].KSEVSDKNLLNMLTPQLEIVR.[A]			0.00368991	0	1	10	4	B3LNY3	B3LNY3 [689-709]	2	2427.33	0	154617960		High	High	0	0.02242	3.78	46.98
FALSE	High	[K].SEVSDKNLLNMLTPQLEIVR.[A]	1xOxidation [M11]		0.00161187	0	1	10	2	B3LNY3	B3LNY3 [690-709]	1	2315.23	0	29100480		High	High	0.003498	0.1626	4.06	46.86
FALSE	High	[K].SEVSDKNLLNMLTPQLEIVR.[A]			0.0215749	0	1	10	1	B3LNY3	B3LNY3 [690-709]	1	2299.23	0	3626333		High	High	0	0.02804	4.1	51.53
FALSE	High	[K].NLLNMLTPQLEIVR.[A]	1xOxidation [M5]		0.00254973	0	1	10	4	B3LNY3	B3LNY3 [696-709]	0	1669.93	0	191696815		High	High	0	0.01565	3.59	51.05
FALSE	High	[K].NLLNMLTPQLEIVR.[A]			0.00456212	0	1	10	2	B3LNY3	B3LNY3 [696-709]	0	1653.94	0	2.48947e+07		High	High	0	0.09047	2.72	51.61
FALSE	High	[K].NKFCSLLLLLNNMMLMVIFFLARIAWGWFQIGK.[L]	1xPhospho [S5]; 1xOxidation [M]	J6EH54 1xPhospho [S225]	0.0914472	0	1	1	3	J6EH54	J6EH54 [221-253]	2	4027.08	0		No Quan Values	High	High	0	0.09228	0.47
FALSE	High	[K].LGPEIIVAALK.[V]			0.0416217	0	1	1	1	N1P3I5	N1P3I5 [297-307]	0	1123.71	0	55653788		High	High	0	0.04842	3.11	45.27
FALSE	High	[R].ESGYAFIANLAK.[V]			0.0239077	0	1	19	1	N1P3I5	N1P3I5 [592-603]	0	1283.66	0	16085545		High	High	0	0.0306	2.49	44.65
FALSE	High	[K].EVASAALSELALGTK.[EK]			0.0676668	0	1	16	1	N1P3I5	N1P3I5 [667-681]	0	1459.8	0	27024998		High	High	0	0.07219	2.45	42.12
FALSE	High	[K].VLNEQVDESYGLR.[E]			0.00917007	0	1	16	1	N1P3I5	N1P3I5 [694-706]	0	1521.75	1	30510388		High	High	0	0.01367	4.08	31.44
FALSE	High	[K].TSLLQTAFSEPK.[E]			0.036546	0	1	14	2	N1P3I5	N1P3I5 [84-95]	0	1321.7	0	25728120		High	High	0	0.05069	3.69	39.23
FALSE	High	[R].SSAVGAASEIALGMK.[E]			0.0734593	0	1	18	4	N1P3I5	N1P3I5 [881-895]	0	1391.72	0	10058931		High	High	0	0.07743	2.91	37.83
FALSE	High	[K].ALYELLSAADQK.[A]			0.0360492	0	1	12	1	N1P3I5	N1P3I5 [949-960]	0	1321.7	0	25785002		High	High	0	0.04295	2.84	41.04
FALSE	High	[K].ALAAEDDEATR.[E]			0.0729582	0	1	15	1	N1P3I5	N1P3I5 [961-971]	0	1161.54	0	21169620		High	High	0	0.07695	1.75	15

## Sheet: WT2
Checked	Confidence	Annotated Sequence	Modifications	Modifications in Master Proteins	Qvality PEP	Qvality q-value	# Protein Groups	# Proteins	# PSMs	Master Protein Accessions	Positions in Master Proteins	# Missed Cleavages	Theo. MH+ [Da]	# Razor Quan Results	Abundances (Normalized): F2: Sample	Quan Info	Found in Sample: [S2] F2: Sample	Confidence (by Search Engine): Sequest HT	Percolator q-Value (by Search Engine): Sequest HT	Percolator PEP (by Search Engine): Sequest HT	XCorr (by Search Engine): Sequest HT	Top Apex RT [min]
FALSE	High	[K].VLNQQVDESYGLR.[E]	1xDeamidated [Q]		0.0254191	0	0	1	2			0	1521.75	0		No Quan Values	High	High	0	0.00731	3.98	31.39
FALSE	High	[R].YGDEDELQQEQEER.[R]	1xDeamidated [Q]		0.0231631	0	0	1	2			0	1768.71	0		No Quan Values	High	High	0	0.006471	3.93	25.47
FALSE	High	[K].IAAVTAFVGYFK.[Q]			0.0553014	0	1	18	1	A0A0L8RDY5	A0A0L8RDY5 [195-206]	0	1286.71	0	15706133		High	High	0	0.02009	2.72	49.55
FALSE	High	[K].LGILLPSLLNSLPR.[F]			0.0921997	0	1	15	1	A0A0L8RDY5	A0A0L8RDY5 [216-229]	0	1505.94	0	10098901		High	High	0	0.039	3.01	51.68
FALSE	High	[R].VQTHAAAALVNFSEFASK.[D]			0.100328	0	1	15	1	A0A0L8RDY5	A0A0L8RDY5 [467-484]	0	1890.97	0	5.34537e+06		High	High	0	0.04341	3.07	39.31
FALSE	High	[K].LFVLLPPIDPK.[D]			0.0858105	0	1	7	1	A0A0L8VII0	A0A0L8VII0 [564-574]	0	1251.77	0	5.37124e+06		High	High	0	0.03543	2.91	50.04
FALSE	High	[K].QLEVDSLINER.[K]			0.168336	0	1	22	1	A0A0L8VK68	A0A0L8VK68 [644-654]	0	1315.69	0	2.87331e+06		High	High	0	0.08415	2.51	37.55
FALSE	High	[K].AANLAHDNQTTVEAYKR.[M]			0.101179	0	1	19	1	A0A0L8VK68	A0A0L8VK68 [91-107]	1	1901.95	0	1.66741e+06		High	High	0	0.04388	3.45	17.66
FALSE	High	[K].KPADLASLLLNSAGDAQGDEAPALK.[L]			0.0102064	0	1	13	1	A0A0L8VRZ1	A0A0L8VRZ1 [930-954]	0	2465.29	0	4.23426e+06		High	High	0	0.002232	4.84	48.61
FALSE	High	[RK].SLLLLDEVGR.[G]			0.133106	0	1	18	1	A0A1X7QY94	A0A1X7QY94 [913-922]	0	1114.65	0	6.58098e+06		High	High	0	0.0624	2.55	43.71
FALSE	High	[K].TSDVQSAALISLFGSPR.[Y]			0.0121879	0	1	16	2	A0A6C1DMR3	A0A6C1DMR3 [807-823]	0	1748.92	0	4.5821e+06		High	High	0	0.002812	3.66	49.43
FALSE	High	[K].FNTGSSEAQAADEKPR.[H]			0.167635	0	1	8	1	A0A6C1DMR3	A0A6C1DMR3 [923-938]	0	1707.79	0	3049045		High	High	0	0.08338	2.47	16.9
FALSE	High	[K].QLVTSNENPSK.[K]			0.0978171	0	1	12	1	A0A6C1DVJ1	A0A6C1DVJ1 [750-760]	0	1216.62	0	4.81327e+06		High	High	0	0.0419	2.38	14.24
FALSE	High	[K].IITLFNDESNDNK.[K]			0.092982	0	1	9	1	A0A6C1DVJ1	A0A6C1DVJ1 [919-931]	0	1522.74	0	6.62212e+06		High	High	0	0.03944	3.3	35.99
FALSE	High	[R].SDDNDEIAVAPR.[C]			0.11388	0	1	9	1	A0A6C1DW92	A0A6C1DW92 [126-137]	0	1301.6	0	4.02933e+06		High	High	0	0.05112	2.49	22.29
FALSE	High	[R].LNSSNAFDIFK.[G]			0.0721638	0	1	9	1	A0A6L0Z161	A0A6L0Z161 [146-156]	0	1255.63	0	4751851		High	High	0	0.02842	3.68	42.56
FALSE	High	[K].SNFATIADPEAR.[E]			0.181443	0.0063773	1	11	1	A0A6L0ZBG6	A0A6L0ZBG6 [296-307]	0	1291.63	0	22248784		High	High	0.001156	0.09235	2.65	30.21
FALSE	High	[R].TIDIQQDSSDENDNFK.[F]	1xPhospho [S]	A0A6L0ZS03 1xPhospho [S]; B3LNY3 1xPhospho [S]	0.0106468	0	2	11	9	A0A6L0ZS03; B3LNY3	A0A6L0ZS03 [102-117]; B3LNY3 [102-117]	0	1948.78	0	178513744	Shared	High	High	0	0.002364	4.45	32.29
FALSE	High	[R].TIDIQQDSSDENDNFK.[F]	1xDeamidated [N]		0.0175271	0	2	11	2	A0A6L0ZS03; B3LNY3	A0A6L0ZS03 [102-117]; B3LNY3 [102-117]	0	1869.8	0	501817952	Shared	High	High	0	0.004515	5.29	29.46
FALSE	High	[R].TIDIQQDSSDENDNFK.[F]			0.00577026	0	2	11	12	A0A6L0ZS03; B3LNY3	A0A6L0ZS03 [102-117]; B3LNY3 [102-117]	0	1868.81	0	2.10033e+09	Shared	High	High	0	0.002089	4.95	28.81
FALSE	High	[R].TIDIQQDSSDENDNFKFSDDGVNK.[D]			0.0211968	0	2	11	5	A0A6L0ZS03; B3LNY3	A0A6L0ZS03 [102-125]; B3LNY3 [102-125]	1	2731.2	0	182978854	Shared	High	High	0	0.009535	4.35	34.95
FALSE	High	[R].TIDIQQDSSDENDNFKFSDDGVNKDR.[N]			0.00334599	0	2	11	5	A0A6L0ZS03; B3LNY3	A0A6L0ZS03 [102-127]; B3LNY3 [102-127]	2	3002.32	0	564821920	Shared	High	High	0	0.000617	4.35	32.07
FALSE	High	[R].TIDIQQDSSDENDNFKFSDDGVNKDR.[N]	1xDeamidated [N]		0.00469135	0	2	11	14	A0A6L0ZS03; B3LNY3	A0A6L0ZS03 [102-127]; B3LNY3 [102-127]	2	3003.31	0	113141619	Shared	High	High	0	0.002685	5.14	33.19
FALSE	High	[R].TIDIQQDSSDENDNFKFSDDGVNKDR.[N]	1xPhospho [S]	A0A6L0ZS03 1xPhospho [S]; B3LNY3 1xPhospho [S]	0.0115855	0	2	11	6	A0A6L0ZS03; B3LNY3	A0A6L0ZS03 [102-127]; B3LNY3 [102-127]	2	3082.29	0	7.68054e+07	Shared	High	High	0	0.003491	4.56	34.3
FALSE	High	[K].FSDDGVNKDR.[N]			0.136509	0	2	12	10	A0A6L0ZS03; B3LNY3	A0A6L0ZS03 [118-127]; B3LNY3 [118-127]	1	1152.53	0	1.38567e+09	Shared	High	High	0.007022	0.1399	3.25	11.65
FALSE	High	[K].FSDDGVNKDR.[N]	1xDeamidated [N7]		0.144176	0	2	12	1	A0A6L0ZS03; B3LNY3	A0A6L0ZS03 [118-127]; B3LNY3 [118-127]	1	1153.51	0	55722432	Shared	High	High	0	0.06898	3.55	14
FALSE	High	[K].DRNNEKDNNTDNAVEFQDDAEEAEEENEDESFANVDELDGFDLNK.[V]			0.00383031	0	2	14	2	A0A6L0ZS03; B3LNY3	A0A6L0ZS03 [126-170]; B3LNY3 [126-170]	2	5192.14	0	52034138	Shared	High	High	0	0.0006223	5.86	51.38
FALSE	High	[K].DRNNEKDNNTDNAVEFQDDAEEAEEENEDESFANVDELDGFDLNK.[V]	1xDeamidated [N/Q]		0.00241689	0	2	14	5	A0A6L0ZS03; B3LNY3	A0A6L0ZS03 [126-170]; B3LNY3 [126-170]	2	5193.12	0		No Quan Values	High	High	0	0.0003615	5.61
FALSE	High	[R].NNEKDNNTDNAVEFQDDAEEAEEENEDESFANVDELDGFDLNK.[V]			0.0023564	0	2	14	2	A0A6L0ZS03; B3LNY3	A0A6L0ZS03 [128-170]; B3LNY3 [128-170]	1	4921.01	0	36173916	Shared	High	High	0	0.0003311	6.13	51.45
FALSE	High	[R].NNEKDNNTDNAVEFQDDAEEAEEENEDESFANVDELDGFDLNK.[V]	1xDeamidated [N/Q]		0.114362	0	2	14	5	A0A6L0ZS03; B3LNY3	A0A6L0ZS03 [128-170]; B3LNY3 [128-170]	1	4922	0		No Quan Values	High	High	0.003192	0.1044	4.02
FALSE	High	[R].NNEKDNNTDNAVEFQDDAEEAEEENEDESFANVDELDGFDLNKVSDGK.[H]			0.0564819	0	2	13	1	A0A6L0ZS03; B3LNY3	A0A6L0ZS03 [128-175]; B3LNY3 [128-175]	2	5407.25	0	7580022	Shared	High	High	0	0.02068	5.19	50.04
FALSE	High	[K].DNNTDNAVEFQDDAEEAEEENEDESFANVDELDGFDLNK.[V]			0.044583	0	2	14	1	A0A6L0ZS03; B3LNY3	A0A6L0ZS03 [132-170]; B3LNY3 [132-170]	0	4435.79	0	2485957	Shared	High	High	0	0.01523	3.68	51.59
FALSE	High	[K].HVPINEKGEVDYNMPVDK.[E]			0.0118829	0	2	14	1	A0A6L0ZS03; B3LNY3	A0A6L0ZS03 [176-193]; B3LNY3 [176-193]	1	2084.01	0	33566596	Shared	High	High	0	0.002715	2.64	25.98
FALSE	High	[K].HVPINEKGEVDYNMPVDKEFQK.[S]			0.000686324	0	2	14	5	A0A6L0ZS03; B3LNY3	A0A6L0ZS03 [176-197]; B3LNY3 [176-197]	2	2616.28	0	502555794	Shared	High	High	0	0.003545	3.13	29
FALSE	High	[K].HVPINEKGEVDYNMPVDKEFQK.[S]	1xOxidation [M14]		0.0116345	0	2	14	7	A0A6L0ZS03; B3LNY3	A0A6L0ZS03 [176-197]; B3LNY3 [176-197]	2	2632.27	0	334795464	Shared	High	High	0	0.009069	4	25.43
FALSE	High	[K].GEVDYNMPVDK.[E]			0.169747	0	2	14	1	A0A6L0ZS03; B3LNY3	A0A6L0ZS03 [183-193]; B3LNY3 [183-193]	0	1266.57	0	57363604	Shared	High	High	0	0.08481	2.89	26.27
FALSE	High	[K].GEVDYNMPVDKEFQK.[S]			0.00700793	0	2	14	10	A0A6L0ZS03; B3LNY3	A0A6L0ZS03 [183-197]; B3LNY3 [183-197]	1	1798.83	0	764816480	Shared	High	High	0	0.01244	4.01	30.83
FALSE	High	[K].GEVDYNMPVDKEFQK.[S]	1xOxidation [M7]		0.0182063	0	2	14	5	A0A6L0ZS03; B3LNY3	A0A6L0ZS03 [183-197]; B3LNY3 [183-197]	1	1814.83	0	632589608	Shared	High	High	0.003192	0.1191	4.48	25.68
FALSE	High	[K].YKDEVTSHKEPQVGTLSNEELLK.[D]			0.00056273	0	2	11	10	A0A6L0ZS03; B3LNY3	A0A6L0ZS03 [34-56]; B3LNY3 [34-56]	2	2644.35	0	1621604456	Shared	High	High	0	5.111e-05	4.41	27.59
FALSE	High	[K].YKDEVTSHKEPQVGTLSNEELLK.[D]	1xDeamidated [N/Q]		0.15877	0	2	11	2	A0A6L0ZS03; B3LNY3	A0A6L0ZS03 [34-56]; B3LNY3 [34-56]	2	2645.33	0		Not Reliable	High	High	0	0.0808	4.24
FALSE	High	[K].LIVLQFGDSSVYK.[Q]			0.0234586	0	2	14	13	A0A6L0ZS03; B3LNY3	A0A6L0ZS03 [420-432]; B3LNY3 [420-432]	0	1468.8	0	1.11058e+09	Shared	High	High	0	0.00661	3.6	44.91
FALSE	High	[K].EPQVGTLSNEELLK.[D]			0.0168021	0	2	14	1	A0A6L0ZS03; B3LNY3	A0A6L0ZS03 [43-56]; B3LNY3 [43-56]	0	1556.82	0	165900176	Shared	High	High	0	0.00428	3.38	34.94
FALSE	High	[K].EPQVGTLSNEELLKDLDNMLR.[G]			0.0601768	0	2	14	1	A0A6L0ZS03; B3LNY3	A0A6L0ZS03 [43-63]; B3LNY3 [43-63]	1	2414.22	0	6562890	Shared	High	High	0	0.02237	2.87	51.58
FALSE	High	[K].SSIYNLHGLTYPSK.[H]			0.00553158	0	2	14	15	A0A6L0ZS03; B3LNY3	A0A6L0ZS03 [436-449]; B3LNY3 [436-449]	0	1579.81	0	1789589508	Shared	High	High	0	0.001255	4.56	32.8
FALSE	High	[K].SSIYNLHGLTYPSK.[H]	1xDeamidated [N5]		0.0727761	0	2	14	1	A0A6L0ZS03; B3LNY3	A0A6L0ZS03 [436-449]; B3LNY3 [436-449]	0	1580.8	0		Not Reliable	High	High	0	0.02865	3.45
FALSE	High	[K].SSIYNLHGLTYPSKHPEK.[L]			0.00840388	0	2	14	18	A0A6L0ZS03; B3LNY3	A0A6L0ZS03 [436-453]; B3LNY3 [436-453]	1	2071.06	0	1691131793	Shared	High	High	0	0.01053	4.76	25.22
FALSE	High	[K].LSISPLHYQAFR.[E]			0.0278947	0	2	16	26	A0A6L0ZS03; B3LNY3	A0A6L0ZS03 [454-465]; B3LNY3 [454-465]	0	1431.77	0	7328843601	Shared	High	High	0.003192	0.1038	3.65	35.92
FALSE	High	[K].LSISPLHYQAFREDITSR.[F]			0.166241	0	2	16	2	A0A6L0ZS03; B3LNY3	A0A6L0ZS03 [454-471]; B3LNY3 [454-471]	1	2133.11	0	305589136	Shared	High	High	0.002292	0.09752	1.93	37.77
FALSE	High	[R].EDITSRFPDYNMPSSGLPK.[D]			0.0116345	0	2	14	3	A0A6L0ZS03; B3LNY3	A0A6L0ZS03 [466-484]; B3LNY3 [466-484]	1	2154.02	0	55179192	Shared	High	High	0	0.004059	5.2	39.18
FALSE	High	[R].EDITSRFPDYNMPSSGLPK.[D]	1xOxidation [M12]		0.0126069	0	2	14	1	A0A6L0ZS03; B3LNY3	A0A6L0ZS03 [466-484]; B3LNY3 [466-484]	1	2170.01	0	83586024	Shared	High	High	0	0.002938	5.97	35.17
FALSE	High	[R].FPDYNMPSSGLPK.[D]			0.00686146	0	2	14	11	A0A6L0ZS03; B3LNY3	A0A6L0ZS03 [472-484]; B3LNY3 [472-484]	0	1452.68	0	1.41323e+09	Shared	High	High	0	0.001327	3.74	37.29
FALSE	High	[R].FPDYNMPSSGLPK.[D]	1xOxidation [M6]		0.00861961	0	2	14	13	A0A6L0ZS03; B3LNY3	A0A6L0ZS03 [472-484]; B3LNY3 [472-484]	0	1468.68	0	2226962816	Shared	High	High	0	0.002512	3.83	31.33
FALSE	High	[K].DVDKSESLSQFLEIPRPK.[S]			0.0010166	0	2	15	57	A0A6L0ZS03; B3LNY3	A0A6L0ZS03 [485-502]; B3LNY3 [485-502]	1	2088.1	0	5.68795e+09	Shared	High	High	0	0.0004411	5.49	41.43
FALSE	High	[K].DVDKSESLSQFLEIPRPK.[S]	1xPhospho [S]	A0A6L0ZS03 1xPhospho [S]; B3LNY3 1xPhospho [S]	0.0706555	0	2	15	3	A0A6L0ZS03; B3LNY3	A0A6L0ZS03 [485-502]; B3LNY3 [485-502]	1	2168.06	0	18867796	Shared	High	High	0	0.02759	4.3	44.79
FALSE	High	[K].SESLSQFLEIPRPK.[S]			0.0080223	0	2	15	15	A0A6L0ZS03; B3LNY3	A0A6L0ZS03 [489-502]; B3LNY3 [489-502]	0	1630.88	0	896693926	Shared	High	High	0	0.00163	4.07	42
FALSE	High	[R].KPNNDIVIPFSTEEAAR.[I]	1xDeamidated [N]		0.00186785	0	1	2	68	A0A6L0ZS03	A0A6L0ZS03 [577-593]	0	1901.96	0		No Quan Values	High	High	0	0.003063	4.7	35.5
FALSE	High	[R].KPNNDIVIPFSTEEAAR.[I]	2xDeamidated [N3; N4]		0.000895597	0	1	2	18	A0A6L0ZS03	A0A6L0ZS03 [577-593]	0	1902.94	0		No Quan Values	High	High	0	0.001348	5.02	37.05
FALSE	High	[R].NSFHADKR.[N]			0.17994	0.0063773	2	14	2	A0A6L0ZS03; B3LNY3	A0A6L0ZS03 [71-78]; B3LNY3 [71-78]	1	974.48	0	103585672	Shared	High	High	0.007894	0.146	2.98	6.23
FALSE	High	[K].SAAGILHALLK.[W]			0.0170164	0	2	16	12	A0A6L0ZS03; B3LNY3	A0A6L0ZS03 [717-727]; B3LNY3 [717-727]	0	1093.67	0	9.89055e+08	Shared	High	High	0	0.009099	3.78	39.81
FALSE	High	[K].FEHLAVVIHDSR.[Y]			0.0196447	0	2	14	3	A0A6L0ZS03; B3LNY3	A0A6L0ZS03 [737-748]; B3LNY3 [737-748]	0	1422.75	0	318283528	Shared	High	High	0	0.01228	3.75	24.99
FALSE	High	[K].RNKSDGNISALTFK.[A]	1xDeamidated [N2]		0.0635741	0	2	13	1	A0A6L0ZS03; B3LNY3	A0A6L0ZS03 [78-91]; B3LNY3 [78-91]	2	1551.81	0	5.02418e+06	Shared	High	High	0	0.02409	3.69	24.11
FALSE	High	[R].NKSDGNISALTFK.[A]	1xDeamidated [N]; 1xPhospho [S3]	A0A6L0ZS03 1xPhospho [S81]; B3LNY3 1xPhospho [S81]	0.133667	0	2	13	6	A0A6L0ZS03; B3LNY3	A0A6L0ZS03 [79-91]; B3LNY3 [79-91]	1	1475.68	0	1.90361e+08	Shared	High	High	0	0.074	4.26	37.11
FALSE	High	[R].NKSDGNISALTFK.[A]			0.0208416	0	2	13	4	A0A6L0ZS03; B3LNY3	A0A6L0ZS03 [79-91]; B3LNY3 [79-91]	1	1394.73	0	716145872	Shared	High	High	0	0.01568	3.82	25.9
FALSE	High	[R].NKSDGNISALTFK.[A]	1xPhospho [S3]	A0A6L0ZS03 1xPhospho [S81]; B3LNY3 1xPhospho [S81]	0.0357904	0	2	13	12	A0A6L0ZS03; B3LNY3	A0A6L0ZS03 [79-91]; B3LNY3 [79-91]	1	1474.69	0	4273539664	Shared	High	High	0	0.01142	4.66	31
FALSE	High	[R].ESYSVDDSGEVDTEIMPSFAYLLR.[I]	1xOxidation [M16]		0.00340301	0	2	13	4	A0A6L0ZS03; B3LNY3	A0A6L0ZS03 [792-815]; B3LNY3 [792-815]	0	2739.23	0	25214669	Shared	High	High	0	0.000534	4.08	51.58
FALSE	High	[R].ESYSVDDSGEVDTEIMPSFAYLLR.[I]			0.00158413	0	2	13	6	A0A6L0ZS03; B3LNY3	A0A6L0ZS03 [792-815]; B3LNY3 [792-815]	0	2723.24	0	50322818	Shared	High	High	0	0.0001969	4.5	51.62
FALSE	High	[K].SDGNISALTFK.[A]			0.082261	0	2	13	6	A0A6L0ZS03; B3LNY3	A0A6L0ZS03 [81-91]; B3LNY3 [81-91]	0	1152.59	0	1.45587e+09	Shared	High	High	0	0.04021	3.62	32.4
FALSE	High	[K].SDGNISALTFK.[A]	1xDeamidated [N4]		0.0941679	0	2	13	1	A0A6L0ZS03; B3LNY3	A0A6L0ZS03 [81-91]; B3LNY3 [81-91]	0	1153.57	0	15675962	Shared	High	High	0	0.03993	2.84	40
FALSE	High	[K].SDGNISALTFK.[A]	1xPhospho [S1]	A0A6L0ZS03 1xPhospho [S81]; B3LNY3 1xPhospho [S81]	0.112923	0	2	13	1	A0A6L0ZS03; B3LNY3	A0A6L0ZS03 [81-91]; B3LNY3 [81-91]	0	1232.56	0	6.01489e+06	Shared	High	High	0	0.05057	2.5	39.35
FALSE	High	[R].LFNLDMYHPILK.[I]			0.0180531	0	2	16	13	A0A6L0ZS03; B3LNY3	A0A6L0ZS03 [845-856]; B3LNY3 [845-856]	0	1503.8	0	1450567744	Shared	High	High	0	0.009166	3.55	44.25
FALSE	High	[R].LFNLDMYHPILK.[I]	1xOxidation [M6]		0.0156378	0	2	16	14	A0A6L0ZS03; B3LNY3	A0A6L0ZS03 [845-856]; B3LNY3 [845-856]	0	1519.8	0	639429074	Shared	High	High	0	0.03218	3.86	41.02
FALSE	High	[R].WKSEHMELISGVYLYEK.[L]	1xOxidation [M6]		0.0236576	0	2	16	2	A0A6L0ZS03; B3LNY3	A0A6L0ZS03 [869-885]; B3LNY3 [869-885]	1	2128.04	0	26807017	Shared	High	High	0	0.006662	4.19	34.77
FALSE	High	[K].SEHMELISGVYLYEK.[L]			0.00530277	0	2	16	5	A0A6L0ZS03; B3LNY3	A0A6L0ZS03 [871-885]; B3LNY3 [871-885]	0	1797.87	0	1.90183e+08	Shared	High	High	0	0.03527	3.8	39.53
FALSE	High	[K].SEHMELISGVYLYEK.[L]	1xOxidation [M4]		0.0323396	0	2	16	2	A0A6L0ZS03; B3LNY3	A0A6L0ZS03 [871-885]; B3LNY3 [871-885]	0	1813.87	0	81142562	Shared	High	High	0	0.009999	4.57	35.24
FALSE	High	[K].LELTDNWVTGK.[D]			0.0407982	0	2	16	24	A0A6L0ZS03; B3LNY3	A0A6L0ZS03 [886-896]; B3LNY3 [886-896]	0	1275.66	0	2814101210	Shared	High	High	0	0.01358	3.54	39.84
FALSE	High	[R].ALLQFYNFQHYEISMEDLGYGHR.[N]			0.00343189	0	2	15	2	A0A6L0ZS03; B3LNY3	A0A6L0ZS03 [914-936]; B3LNY3 [914-936]	0	2831.32	0	11523035	Shared	High	High	0	0.0005401	4.52	51.41
FALSE	High	[R].ALLQFYNFQHYEISMEDLGYGHR.[N]	1xOxidation [M15]		0.0154408	0	2	15	1	A0A6L0ZS03; B3LNY3	A0A6L0ZS03 [914-936]; B3LNY3 [914-936]	0	2847.32	0	23530644	Shared	High	High	0	0.003824	4.02	46.52
FALSE	High	[R].NSSSQDLLNK.[E]	1xDeamidated [N1]; 1xPhospho [S3]	A0A6L0ZS03 1xPhospho [S939]; B3LNY3 1xPhospho [S939]	0.12708	0	2	12	1	A0A6L0ZS03; B3LNY3	A0A6L0ZS03 [937-946]; B3LNY3 [937-946]	0	1186.5	0	21340836	Shared	High	High	0	0.05876	3.21	28.04
FALSE	High	[R].NSSSQDLLNK.[E]	1xPhospho [S]	A0A6L0ZS03 1xPhospho [S]; B3LNY3 1xPhospho [S]	0.133106	0	2	12	4	A0A6L0ZS03; B3LNY3	A0A6L0ZS03 [937-946]; B3LNY3 [937-946]	0	1185.51	0	312509952	Shared	High	High	0.003192	0.1188	3.89	21.45
FALSE	High	[R].NSSSQDLLNK.[E]	1xDeamidated [N/Q]		0.0906548	0	2	12	3	A0A6L0ZS03; B3LNY3	A0A6L0ZS03 [937-946]; B3LNY3 [937-946]	0	1106.53	0	261664616	Shared	High	High	0	0.06963	3.24	22.13
FALSE	High	[R].NSSSQDLLNK.[E]			0.0654821	0	2	12	6	A0A6L0ZS03; B3LNY3	A0A6L0ZS03 [937-946]; B3LNY3 [937-946]	0	1105.55	0	1314213760	Shared	High	High	0	0.07537	3.38	16.37
FALSE	High	[K].ISGEQQQPAGR.[K]			0.0436511	0	1	10	1	A0A6V8RS96	A0A6V8RS96 [10-20]	0	1170.59	0	1.38095e+06		High	High	0	0.01482	2.4	9.54
FALSE	High	[K].SGNNLVDLSDADTLQR.[Y]			0.0510361	0	1	19	1	A0A7I9CI31	A0A7I9CI31 [220-235]	0	1717.84	0	3286470		High	High	0	0.01807	2.83	37.23
FALSE	High	[R].LLNLDAKPTR.[K]			0.0861738	0	1	15	1	A0A7I9CI31	A0A7I9CI31 [354-363]	0	1140.67	0	2.64062e+06		High	High	0	0.03575	2.19	22.15
FALSE	High	[K].GHVYIDPNEAK.[S]			0.186023	0.0063773	1	19	1	A0A7I9CI31	A0A7I9CI31 [680-690]	0	1242.61	0	2.27037e+06		High	High	0.001156	0.09563	3.03	17.31
FALSE	High	[R].AILPGASTIPASNNPSKPR.[K]			0.100753	0	1	15	1	A6ZVE6	A6ZVE6 [99-117]	0	1891.04	0	9683115		High	High	0	0.0437	2.77	26.33
FALSE	High	[R].RNNLMLVPHIQEIVHAFK.[K]			0.0117829	0	1	10	5	B3LNY3	B3LNY3 [315-332]	1	2159.19	0	59749637		High	High	0	0.00269	4.71	43.72
FALSE	High	[R].RNNLMLVPHIQEIVHAFK.[K]	1xDeamidated [N/Q]		0.0633061	0	1	10	5	B3LNY3	B3LNY3 [315-332]	1	2160.17	0	21733729		High	High	0.003192	0.1126	2.67	46.18
FALSE	High	[R].RNNLMLVPHIQEIVHAFKK.[I]			0.182958	0.0063773	1	10	1	B3LNY3	B3LNY3 [315-333]	2	2287.29	0	4.65355e+06		High	High	0.001156	0.09348	3	41.07
FALSE	High	[R].NNLMLVPHIQEIVHAFK.[K]			0.00749798	0	1	10	9	B3LNY3	B3LNY3 [316-332]	0	2003.09	0	244960522		High	High	0	0.004236	3.67	47.14
FALSE	High	[R].NNLMLVPHIQEIVHAFK.[K]	1xDeamidated [N/Q]		0.00819355	0	1	10	11	B3LNY3	B3LNY3 [316-332]	0	2004.07	0	2.11233e+07		High	High	0	0.04782	3.81	51.51
FALSE	High	[R].NNLMLVPHIQEIVHAFK.[K]	1xOxidation [M4]		0.0189118	0	1	10	5	B3LNY3	B3LNY3 [316-332]	0	2019.08	0	96570356		High	High	0	0.004994	3.78	45.31
FALSE	High	[R].NNLMLVPHIQEIVHAFK.[K]	1xDeamidated [N/Q]; 1xOxidation [M4]		0.0198114	0	1	10	7	B3LNY3	B3LNY3 [316-332]	0	2020.07	0	2.64618e+07		High	High	0	0.005306	3.7	50.15
FALSE	High	[R].NNLMLVPHIQEIVHAFKK.[I]			0.0555355	0	1	10	3	B3LNY3	B3LNY3 [316-333]	1	2131.18	0	6.19966e+07		High	High	0	0.02019	3.68	43.63
FALSE	High	[R].GENPEAVNVVIDAFEK.[T]			0.00205845	0	1	12	20	B3LNY3	B3LNY3 [371-386]	0	1730.86	0	6.72912e+08		High	High	0	0.006859	4.98	49.85
FALSE	High	[K].TDLLEFLTK.[Y]			0.134797	0	1	13	9	B3LNY3	B3LNY3 [387-395]	0	1079.6	0	7.17043e+08		High	High	0	0.0777	2.82	51.36
FALSE	High	[K].SKNPLNMALIVPEK.[H]			0.0109201	0	1	4	11	B3LNY3	B3LNY3 [503-516]	1	1553.87	0	2174692352		High	High	0	0.007046	4.07	35.94
FALSE	High	[K].SKNPLNMALIVPEK.[H]	1xDeamidated [N]		0.0307411	0	1	4	3	B3LNY3	B3LNY3 [503-516]	1	1554.86	0	24461280		High	High	0	0.009389	3.96	38.51
FALSE	High	[K].SKNPLNMALIVPEK.[H]	1xOxidation [M7]		0.0134884	0	1	4	14	B3LNY3	B3LNY3 [503-516]	1	1569.87	0	1644163456		High	High	0	0.003204	4.24	29.57
FALSE	High	[K].SKNPLNMALIVPEK.[H]	1xDeamidated [N]; 1xOxidation [M7]		0.0576876	0	1	4	7	B3LNY3	B3LNY3 [503-516]	1	1570.85	0	48207539		High	High	0	0.06753	3.55	32.45
FALSE	High	[K].SKNPLNMALIVPEK.[H]	1xPhospho [S1]; 1xOxidation [M7]	B3LNY3 1xPhospho [S503]	0.0785259	0	1	4	1	B3LNY3	B3LNY3 [503-516]	1	1649.83	0	15631433		High	High	0	0.03163	3.47	34.45
FALSE	High	[K].NPLNMALIVPEK.[H]			0.0163125	0	1	4	10	B3LNY3	B3LNY3 [505-516]	0	1338.74	0	421509248		High	High	0	0.008021	4.08	41.87
FALSE	High	[K].NPLNMALIVPEK.[H]	1xDeamidated [N4]		0.0265159	0	1	4	1	B3LNY3	B3LNY3 [505-516]	0	1339.73	0	4583019		High	High	0	0.007752	3.92	44.24
FALSE	High	[K].NPLNMALIVPEK.[H]	1xOxidation [M5]		0.0151821	0	1	4	6	B3LNY3	B3LNY3 [505-516]	0	1354.74	0	353426199		High	High	0	0.008708	4.08	35.01
FALSE	High	[K].HIATPAPSPPSSPQLMHLGEGPRPR.[K]			0.0072795	0	1	12	12	B3LNY3	B3LNY3 [517-541]	0	2630.36	0	610496930		High	High	0	0.02491	3.5	29.34
FALSE	High	[K].HIATPAPSPPSSPQLMHLGEGPRPR.[K]	1xOxidation [M16]		0.0691788	0	1	12	3	B3LNY3	B3LNY3 [517-541]	0	2646.36	0	329602128		High	High	0	0.03171	2.74	26.34
FALSE	High	[K].HIATPAPSPPSSPQLMHLGEGPRPR.[K]	1xPhospho [S]	B3LNY3 1xPhospho [S]	0.0121879	0	1	12	22	B3LNY3	B3LNY3 [517-541]	0	2710.33	0	1097856563		High	High	0.007022	0.1376	3.2	32
FALSE	High	[K].HIATPAPSPPSSPQLMHLGEGPRPR.[K]	2xPhospho [S/T]	B3LNY3 2xPhospho [T/S]	0.0242649	0	1	12	15	B3LNY3	B3LNY3 [517-541]	0	2790.29	0	657974184		High	High	0	0.006885	4.49	34.36
FALSE	High	[K].HIATPAPSPPSSPQLMHLGEGPRPR.[K]	1xPhospho [S]; 1xOxidation [M16]	B3LNY3 1xPhospho [S]	0.0228714	0	1	12	13	B3LNY3	B3LNY3 [517-541]	0	2726.32	0	768502482		High	High	0	0.03907	3.22	28.8
FALSE	High	[K].HIATPAPSPPSSPQLMHLGEGPRPR.[K]	2xPhospho [S11; S]; 1xOxidation [M16]	B3LNY3 2xPhospho [S527; S]	0.0394424	0	1	12	6	B3LNY3	B3LNY3 [517-541]	0	2806.29	0	310666360		High	High	0.003192	0.1108	4.25	30.33
FALSE	High	[K].HIATPAPSPPSSPQLMHLGEGPRPR.[K]	1xDeamidated [Q14]; 2xPhospho [S11; S]; 1xOxidation [M16]	B3LNY3 2xPhospho [S527; S]	0.0589191	0	1	12	3	B3LNY3	B3LNY3 [517-541]	0	2807.27	0		Not Reliable	High	High	0	0.02705	5.21
FALSE	High	[K].HIATPAPSPPSSPQLMHLGEGPRPR.[K]	3xPhospho [T4; S11; S12]; 1xOxidation [M16]	B3LNY3 3xPhospho [T520; S527; S528]	0.136509	0	1	12	1	B3LNY3	B3LNY3 [517-541]	0	2886.26	0	40296552		High	High	0	0.0645	4.22	31.2
FALSE	High	[R].KPDNDIVIPFSTEEAAR.[I]			0.00186785	0	1	12	36	B3LNY3	B3LNY3 [577-593]	0	1901.96	7	5.68378e+09		High	High	0	0.003063	4.7	35.5
FALSE	High	[R].KPDNDIVIPFSTEEAAR.[I]	1xDeamidated [N4]		0.000895597	0	1	12	18	B3LNY3	B3LNY3 [577-593]	0	1902.94	5	2411314190		High	High	0	0.001348	5.02	37.05
FALSE	High	[K].QQLENEPYDYAALNHDANSSK.[E]			0.00050687	0	1	12	8	B3LNY3	B3LNY3 [624-644]	0	2407.08	0	377360518		High	High	0	4.46591e-05	6.28	30.14
FALSE	High	[K].QQLENEPYDYAALNHDANSSK.[E]	1xDeamidated [N/Q]		0.0105128	0	1	12	14	B3LNY3	B3LNY3 [624-644]	0	2408.06	0	169744054		High	High	0	0.002317	5.46	31.16
FALSE	High	[K].QQLENEPYDYAALNHDANSSKEEK.[S]			0.000865835	0	1	12	11	B3LNY3	B3LNY3 [624-647]	1	2793.26	0	825876626		High	High	0	0.0005605	6.07	27.19
FALSE	High	[K].QQLENEPYDYAALNHDANSSKEEK.[S]	1xDeamidated [N]		0.00519193	0	1	12	4	B3LNY3	B3LNY3 [624-647]	1	2794.24	0	89348176		High	High	0	0.000925	4.66	28.54
FALSE	High	[R].KSEVSDKNLLNMLTPQLEIVR.[A]	1xDeamidated [N]		0.09259	0	1	10	2	B3LNY3	B3LNY3 [689-709]	2	2428.31	0	6698235		High	High	0	0.05276	2.99	42.99
FALSE	High	[R].KSEVSDKNLLNMLTPQLEIVR.[A]	1xOxidation [M12]		0.0937709	0	1	10	1	B3LNY3	B3LNY3 [689-709]	2	2443.32	0	115613240		High	High	0	0.03981	3.61	42.07
FALSE	High	[R].KSEVSDKNLLNMLTPQLEIVR.[A]			0.00386281	0	1	10	11	B3LNY3	B3LNY3 [689-709]	2	2427.33	0	462380688		High	High	0	0.001743	4.54	46.79
FALSE	High	[K].SEVSDKNLLNMLTPQLEIVR.[A]			0.00327606	0	1	10	3	B3LNY3	B3LNY3 [690-709]	1	2299.23	0	43874838		High	High	0	0.0005086	4.56	51.49
FALSE	High	[K].SEVSDKNLLNMLTPQLEIVR.[A]	1xOxidation [M11]		0.0474995	0	1	10	3	B3LNY3	B3LNY3 [690-709]	1	2315.23	0	76940664		High	High	0	0.02381	4.14	46.74
FALSE	High	[K].NLLNMLTPQLEIVR.[A]			0.0120854	0	1	10	13	B3LNY3	B3LNY3 [696-709]	0	1653.94	0	211055176		High	High	0	0.002779	4.21	51.6
FALSE	High	[K].NLLNMLTPQLEIVR.[A]	1xOxidation [M5]		0.0407982	0	1	10	4	B3LNY3	B3LNY3 [696-709]	0	1669.93	0	164643592		High	High	0	0.07432	3.82	50.95
FALSE	High	[R].LKELPLSIGILFK.[R]			0.00349037	0	1	15	22	B3LNY3	B3LNY3 [828-840]	1	1470.93	0	1254255018		High	High	0	0.002133	4.8	49.6
FALSE	High	[K].ELPLSIGILFK.[R]			0.102904	0	1	15	1	B3LNY3	B3LNY3 [830-840]	0	1229.75	0	226245200		High	High	0	0.04474	2.16	51.6
FALSE	High	[K].IHQAWLADLR.[A]			0.144783	0	1	9	1	B5VJ76	B5VJ76 [433-442]	0	1222.67	0	3.23077e+06		High	High	0	0.0693	2.35	33.35
FALSE	High	[R].QDALANR.[Q]			0.14237	0	1	15	1	B5VJ76	B5VJ76 [59-65]	0	787.406	0	1.77903e+06		High	High	0	0.06773	1.96	8.96
FALSE	High	[K].QTYNDQLTELQDK.[L]			0.111032	0	1	15	1	B5VJ76	B5VJ76 [716-728]	0	1595.75	0	2.1203e+06		High	High	0	0.0495	2.76	30.24
FALSE	High	[K].LFYMLESNQSSK.[L]	1xDeamidated [N8]		0.128156	0	1	1	1	G0W3C4	G0W3C4 [490-501]	0	1447.68	0	4191555		High	High	0	0.05941	2.56	38.33
FALSE	High	[R].ESGYAFIANLAK.[V]			0.0826092	0	2	19	2	G0W3C4; N1P3I5	G0W3C4 [596-607]; N1P3I5 [592-603]	0	1283.66	0	35439156	Shared	High	High	0	0.04984	2.45	44.59
FALSE	High	[K].VYGENFAPFLK.[T]			0.111032	0	2	17	1	G0W3C4; N1P3I5	G0W3C4 [608-618]; N1P3I5 [604-614]	0	1284.66	0	36224356	Shared	High	High	0	0.04947	2.74	43.57
FALSE	High	[K].IPALDFILTDR.[I]			0.154184	0	1	21	1	G0W7N7	G0W7N7 [771-781]	0	1273.72	0	2.24699e+06		High	High	0	0.0751	2.21	51.5
FALSE	High	[K].EIVTNILKPGR.[T]			0.170456	0	1	12	1	N1P2T1	N1P2T1 [326-336]	0	1239.74	0	11975550		High	High	0	0.08522	3.07	28.2
FALSE	High	[K].EVYESVIQYIEK.[T]			0.109172	0	1	1	1	N1P2T1	N1P2T1 [340-351]	0	1499.76	0	11869204		High	High	0	0.04839	2.35	47.32
FALSE	High	[R].LNFNSPGSSGGISK.[K]			0.0337351	0	1	14	1	N1P2T1	N1P2T1 [594-607]	0	1364.68	0	17984594		High	High	0	0.01057	2.8	26.32
FALSE	High	[K].KVEELPYEESADNQFVR.[S]			0.00548504	0	1	14	2	N1P2T1	N1P2T1 [608-624]	1	2052.99	0	22475638		High	High	0	0.000996	5.22	33.4
FALSE	High	[R].KALADVVQQDK.[L]			0.147234	0	1	13	1	N1P2T1	N1P2T1 [658-668]	1	1214.67	0	4.79938e+06		High	High	0	0.07085	2.68	17.86
FALSE	High	[K].RVPSTVFIHENGIR.[FY]	1xDeamidated [N11]		0.0829589	0	1	17	1	N1P2T1	N1P2T1 [693-706]	1	1625.88	0	14062331		High	High	0	0.03405	3.73	26.95
FALSE	High	[R].YGDEDELEQEQEER.[R]			0.0231631	0	1	19	1	N1P2T1	N1P2T1 [785-798]	0	1768.71	1	6.88732e+06		High	High	0	0.006471	3.93	25.47
FALSE	High	[R].SLSAQALNHVSALIEEQETINPVQAQK.[F]			0.0808826	0	1	13	1	N1P3I5	N1P3I5 [181-207]	0	2918.52	0	17790394		High	High	0	0.03287	4.45	49.19
FALSE	High	[K].LGPEIIVAALK.[V]			0.0401146	0	1	1	5	N1P3I5	N1P3I5 [297-307]	0	1123.71	0	83539232		High	High	0	0.01327	3.25	45.24
FALSE	High	[R].SDAFAEFAEPLVNSAYEAIK.[T]			0.0990647	0	1	16	1	N1P3I5	N1P3I5 [565-584]	0	2172.05	0	1.90421e+06		High	High	0	0.04269	4.48	51.61
FALSE	High	[K].EVASAALSELALGTK.[EK]			0.0178258	0	1	16	2	N1P3I5	N1P3I5 [667-681]	0	1459.8	0	38976480		High	High	0	0.004613	3.29	42.13
FALSE	High	[K].VLNEQVDESYGLR.[E]			0.0254191	0	1	16	1	N1P3I5	N1P3I5 [694-706]	0	1521.75	1	42069492		High	High	0	0.007309	3.98	31.39
FALSE	High	[R].ETALNTIWNVVK.[SA]			0.0694717	0	1	17	2	N1P3I5	N1P3I5 [707-718]	0	1387.76	0	31246508		High	High	0	0.02704	3.26	49.08
FALSE	High	[K].GIPASSYVNADVLAVIQAAR.[E]			0.00320759	0	1	12	3	N1P3I5	N1P3I5 [734-753]	0	2015.09	0	8034016		High	High	0	0.0004942	5.29	51.58
FALSE	High	[K].TSLLQTAFSEPK.[E]			0.0315302	0	1	14	3	N1P3I5	N1P3I5 [84-95]	0	1321.7	0	46062456		High	High	0	0.02675	3.29	39.21
FALSE	High	[K].VFDNFRPVVFGLFQSK.[S]			0.0211968	0	1	15	1	N1P3I5	N1P3I5 [860-875]	0	1900.01	0	3.45569e+06		High	High	0	0.005783	3.57	51.54
FALSE	High	[R].SSAVGAASELALGMK.[E]			0.0532383	0	1	18	2	N1P3I5	N1P3I5 [881-895]	0	1391.72	0	11676990		High	High	0	0.01915	3.22	37.87
FALSE	High	[K].ALYELLSAADQK.[A]			0.0957726	0	1	12	1	N1P3I5	N1P3I5 [949-960]	0	1321.7	0	47424716		High	High	0	0.04078	2.69	41.06
FALSE	High	[K].ALAAEDDEATR.[E]			0.084017	0	1	15	1	N1P3I5	N1P3I5 [961-971]	0	1161.54	0	33985124		High	High	0	0.03446	2.97	15.08

## Sheet: Ppg1-H111N_1
Checked	Confidence	Annotated Sequence	Modifications	Modifications in Master Proteins	Qvality PEP	Qvality q-value	# Protein Groups	# Proteins	# PSMs	Master Protein Accessions	Positions in Master Proteins	# Missed Cleavages	Theo. MH+ [Da]	# Razor Quan Results	Abundances (Normalized): F3: Sample	Quan Info	Found in Sample: [S3] F3: Sample	Confidence (by Search Engine): Sequest HT	Percolator q-Value (by Search Engine): Sequest HT	Percolator PEP (by Search Engine): Sequest HT	XCorr (by Search Engine): Sequest HT	Top Apex RT [min]
FALSE	High	[K].LFVLLPPIDPK.[D]			0.307065	0.00700216	1	7	1	A0A0L8VII0	A0A0L8VII0 [564-574]	0	1251.77	0	3233351		High	High	0.001056	0.1101	2.33	49.97
FALSE	High	[K].KPADLASLLLNSAGDAQGDEAPALK.[L]			0.00691392	0	1	13	1	A0A0L8VRZ1	A0A0L8VRZ1 [930-954]	0	2465.29	0		No Quan Values	High	High	0	0.001233	4.34
FALSE	High	[R].SDDNDEIAVAPR.[C]			0.308324	0.00700216	1	9	1	A0A6C1DW92	A0A6C1DW92 [126-137]	0	1301.6	0	3061428		High	High	0.001056	0.1107	2.54	22.16
FALSE	High	[K].LSVATADNR.[DHN]			0.253587	0.00700216	1	11	1	A0A6L0ZBG6	A0A6L0ZBG6 [18-26]	0	946.495	0	3.62306e+06		High	High	0.001056	0.08829	3	15.47
FALSE	High	[K].SNFATIADPEAR.[E]			0.248292	0.00700216	1	11	1	A0A6L0ZBG6	A0A6L0ZBG6 [296-307]	0	1291.63	0	157976688		High	High	0.001056	0.08584	2.88	28.96
FALSE	High	[R].TIDIQQDSSDENDNFK.[F]	1xPhospho [S]	A0A6L0ZS03 1xPhospho [S]; B3LNY3 1xPhospho [S]	0.0115203	0	2	11	17	A0A6L0ZS03; B3LNY3	A0A6L0ZS03 [102-117]; B3LNY3 [102-117]	0	1948.78	0	5.70159e+08	Shared	High	High	0	0.004397	5.26	32.24
FALSE	High	[R].TIDIQQDSSDENDNFK.[F]			0.00311272	0	2	11	4	A0A6L0ZS03; B3LNY3	A0A6L0ZS03 [102-117]; B3LNY3 [102-117]	0	1868.81	0	402362506	Shared	High	High	0	0.0004737	4.64	28.61
FALSE	High	[R].TIDIQQDSSDENDNFK.[F]	2xPhospho [S8; S9]	A0A6L0ZS03 2xPhospho [S109; S110]; B3LNY3 2xPhospho [S109; S110]	0.184158	0.00700216	2	11	3	A0A6L0ZS03; B3LNY3	A0A6L0ZS03 [102-117]; B3LNY3 [102-117]	0	2028.75	0	34214156	Shared	High	High	0.001056	0.107	4.01	38.16
FALSE	High	[R].TIDIQQDSSDENDNFKFSDDGVNK.[D]	1xPhospho [S]	A0A6L0ZS03 1xPhospho [S]; B3LNY3 1xPhospho [S]	0.0173919	0	2	11	6	A0A6L0ZS03; B3LNY3	A0A6L0ZS03 [102-125]; B3LNY3 [102-125]	1	2811.16	0	103280616	Shared	High	High	0	0.0037	4.74	37.75
FALSE	High	[R].TIDIQQDSSDENDNFKFSDDGVNK.[D]	1xDeamidated [N/Q]		0.0347013	0	2	11	5	A0A6L0ZS03; B3LNY3	A0A6L0ZS03 [102-125]; B3LNY3 [102-125]	1	2732.18	0		No Quan Values	High	High	0	0.02431	3.74
FALSE	High	[R].TIDIQQDSSDENDNFKFSDDGVNKDR.[N]	2xPhospho [S8; S9]	A0A6L0ZS03 2xPhospho [S109; S110]; B3LNY3 2xPhospho [S109; S110]	0.00982923	0	2	11	4	A0A6L0ZS03; B3LNY3	A0A6L0ZS03 [102-127]; B3LNY3 [102-127]	2	3162.26	0	165903840	Shared	High	High	0	0.003158	6.03	37.48
FALSE	High	[R].TIDIQQDSSDENDNFKFSDDGVNKDR.[N]	1xDeamidated [N/Q]; 1xPhospho [S]	A0A6L0ZS03 1xPhospho [S]; B3LNY3 1xPhospho [S]	0.043937	0	2	11	15	A0A6L0ZS03; B3LNY3	A0A6L0ZS03 [102-127]; B3LNY3 [102-127]	2	3083.27	0		No Quan Values	High	High	0	0.02229	5.09
FALSE	High	[R].TIDIQQDSSDENDNFKFSDDGVNKDR.[N]	1xPhospho [S]	A0A6L0ZS03 1xPhospho [S]; B3LNY3 1xPhospho [S]	0.00166376	0	2	11	8	A0A6L0ZS03; B3LNY3	A0A6L0ZS03 [102-127]; B3LNY3 [102-127]	2	3082.29	0	308880032	Shared	High	High	0	0.0005881	5.35	34.13
FALSE	High	[R].TIDIQQDSSDENDNFKFSDDGVNKDR.[N]	1xDeamidated [N/Q]		0.0108022	0	2	11	11	A0A6L0ZS03; B3LNY3	A0A6L0ZS03 [102-127]; B3LNY3 [102-127]	2	3003.31	0	9.77851e+07	Shared	High	High	0	0.002094	3.9	32.54
FALSE	High	[R].TIDIQQDSSDENDNFKFSDDGVNKDR.[N]			0.00257723	0	2	11	4	A0A6L0ZS03; B3LNY3	A0A6L0ZS03 [102-127]; B3LNY3 [102-127]	2	3002.32	0	115792072	Shared	High	High	0	0.000706	3.91	31.93
FALSE	High	[K].FSDDGVNKDR.[N]			0.113405	0	2	12	11	A0A6L0ZS03; B3LNY3	A0A6L0ZS03 [118-127]; B3LNY3 [118-127]	1	1152.53	0	6.98166e+08	Shared	High	High	0.009678	0.2029	2.99	11.64
FALSE	High	[K].DRNNEKDNNTDNAVEFQDDAEEAEEENEDESFANVDELDGFDLNK.[V]	1xDeamidated [N]		0.0062107	0	2	14	5	A0A6L0ZS03; B3LNY3	A0A6L0ZS03 [126-170]; B3LNY3 [126-170]	2	5193.12	0	11843318	Shared	High	High	0	0.0242	4.74	51.41
FALSE	High	[K].DRNNEKDNNTDNAVEFQDDAEEAEEENEDESFANVDELDGFDLNK.[V]			0.000291453	0	2	14	3	A0A6L0ZS03; B3LNY3	A0A6L0ZS03 [126-170]; B3LNY3 [126-170]	2	5192.14	0	33014019	Shared	High	High	0	2.808e-05	5.9	50.49
FALSE	High	[R].NNEKDNNTDNAVEFQDDAEEAEEENEDESFANVDELDGFDLNK.[V]			0.00257723	0	2	14	1	A0A6L0ZS03; B3LNY3	A0A6L0ZS03 [128-170]; B3LNY3 [128-170]	1	4921.01	0	18646194	Shared	High	High	0	0.0003793	5.49	51.46
FALSE	High	[K].HVPINEKGEVDYNMPVDK.[E]			0.0109422	0	2	14	1	A0A6L0ZS03; B3LNY3	A0A6L0ZS03 [176-193]; B3LNY3 [176-193]	1	2084.01	0	28364514	Shared	High	High	0	0.002125	2.82	25.75
FALSE	High	[K].HVPINEKGEVDYNMPVDKEFQK.[S]			0.000393553	0	2	14	5	A0A6L0ZS03; B3LNY3	A0A6L0ZS03 [176-197]; B3LNY3 [176-197]	2	2616.28	0	513439488	Shared	High	High	0	0.0009133	3.3	28.81
FALSE	High	[K].HVPINEKGEVDYNMPVDKEFQK.[S]	1xDeamidated [N]		0.0415534	0	2	14	2	A0A6L0ZS03; B3LNY3	A0A6L0ZS03 [176-197]; B3LNY3 [176-197]	2	2617.26	0	90249048	Shared	High	High	0	0.01042	2.91	30.06
FALSE	High	[K].HVPINEKGEVDYNMPVDKEFQK.[S]	1xOxidation [M14]		0.00203549	0	2	14	9	A0A6L0ZS03; B3LNY3	A0A6L0ZS03 [176-197]; B3LNY3 [176-197]	2	2632.27	0	507678708	Shared	High	High	0	0.0006158	3.82	25.21
FALSE	High	[K].GEVDYNMPVDKEFQK.[S]			0.0160303	0	2	14	11	A0A6L0ZS03; B3LNY3	A0A6L0ZS03 [183-197]; B3LNY3 [183-197]	1	1798.83	0	6.19845e+08	Shared	High	High	0	0.003348	5.13	30.96
FALSE	High	[K].GEVDYNMPVDKEFQK.[S]	1xOxidation [M7]		0.199794	0.00700216	2	14	5	A0A6L0ZS03; B3LNY3	A0A6L0ZS03 [183-197]; B3LNY3 [183-197]	1	1814.83	0	512176942	Shared	High	High	0.001946	0.1119	4.45	25.45
FALSE	High	[K].YKDEVTSHKEPQVGTLSNEELLK.[D]			0.00015812	0	2	11	8	A0A6L0ZS03; B3LNY3	A0A6L0ZS03 [34-56]; B3LNY3 [34-56]	2	2644.35	0	1829526336	Shared	High	High	0	0.0048	4.62	27.46
FALSE	High	[K].YKDEVTSHKEPQVGTLSNEELLK.[D]	1xDeamidated [Q/N]		0.00280815	0	2	11	4	A0A6L0ZS03; B3LNY3	A0A6L0ZS03 [34-56]; B3LNY3 [34-56]	2	2645.33	0		Not Reliable	High	High	0	0.01462	4.71
FALSE	High	[K].LIVLQFGDSSVYK.[Q]			0.0283641	0	2	14	12	A0A6L0ZS03; B3LNY3	A0A6L0ZS03 [420-432]; B3LNY3 [420-432]	0	1468.8	0	1071708015	Shared	High	High	0	0.006619	3.76	44.81
FALSE	High	[K].EPQVGTLSNEELLK.[D]			0.0907272	0	2	14	1	A0A6L0ZS03; B3LNY3	A0A6L0ZS03 [43-56]; B3LNY3 [43-56]	0	1556.82	0	171263472	Shared	High	High	0	0.02639	3.05	34.84
FALSE	High	[K].EPQVGTLSNEELLKDLDNMLR.[G]	1xOxidation [M19]		0.0512757	0	2	14	2	A0A6L0ZS03; B3LNY3	A0A6L0ZS03 [43-63]; B3LNY3 [43-63]	1	2430.22	0	24748806	Shared	High	High	0	0.01345	3.78	48.26
FALSE	High	[K].EPQVGTLSNEELLKDLDNMLR.[G]			0.139938	0	2	14	1	A0A6L0ZS03; B3LNY3	A0A6L0ZS03 [43-63]; B3LNY3 [43-63]	1	2414.22	0	10216260	Shared	High	High	0	0.04396	3.24	51.6
FALSE	High	[K].SSIYNLHGLTYPSK.[H]	1xDeamidated [N5]		0.0521633	0	2	14	2	A0A6L0ZS03; B3LNY3	A0A6L0ZS03 [436-449]; B3LNY3 [436-449]	0	1580.8	0	40219900	Shared	High	High	0.001946	0.1176	3.55	34.78
FALSE	High	[K].SSIYNLHGLTYPSK.[H]			0.00525375	0	2	14	19	A0A6L0ZS03; B3LNY3	A0A6L0ZS03 [436-449]; B3LNY3 [436-449]	0	1579.81	0	2012496444	Shared	High	High	0	0.0008872	4.78	32.58
FALSE	High	[K].SSIYNLHGLTYPSKHPEK.[L]			0.00769677	0	2	14	19	A0A6L0ZS03; B3LNY3	A0A6L0ZS03 [436-453]; B3LNY3 [436-453]	1	2071.06	0	2346835256	Shared	High	High	0	0.00181	5.24	24.92
FALSE	High	[K].SSIYNLHGLTYPSKHPEK.[L]	1xDeamidated [N5]		0.231026	0.00700216	2	14	1	A0A6L0ZS03; B3LNY3	A0A6L0ZS03 [436-453]; B3LNY3 [436-453]	1	2072.04	0	3.58255e+06	Shared	High	High	0.001056	0.07896	2.99	27.21
FALSE	High	[K].LSISPLHYQAFR.[E]			0.0335304	0	2	16	32	A0A6L0ZS03; B3LNY3	A0A6L0ZS03 [454-465]; B3LNY3 [454-465]	0	1431.77	0	8561934236	Shared	High	High	0.001056	0.06178	3.49	35.61
FALSE	High	[K].LSISPLHYQAFREDITSR.[F]			0.134061	0	2	16	6	A0A6L0ZS03; B3LNY3	A0A6L0ZS03 [454-471]; B3LNY3 [454-471]	1	2133.11	0	4.9093e+08	Shared	High	High	0.001946	0.1159	2.29	37.54
FALSE	High	[R].EDITSRFPDYNMPSSGLPK.[D]	1xOxidation [M12]		0.00360159	0	2	14	1	A0A6L0ZS03; B3LNY3	A0A6L0ZS03 [466-484]; B3LNY3 [466-484]	1	2170.01	0	87879600	Shared	High	High	0	0.0005661	5.6	35.09
FALSE	High	[R].EDITSRFPDYNMPSSGLPK.[D]			0.0294807	0	2	14	3	A0A6L0ZS03; B3LNY3	A0A6L0ZS03 [466-484]; B3LNY3 [466-484]	1	2154.02	0	56231280	Shared	High	High	0	0.02755	5.21	39.13
FALSE	High	[R].FPDYNMPSSGLPK.[D]	1xOxidation [M6]		0.0173919	0	2	14	14	A0A6L0ZS03; B3LNY3	A0A6L0ZS03 [472-484]; B3LNY3 [472-484]	0	1468.68	0	2304756704	Shared	High	High	0	0.0069	3.93	31.51
FALSE	High	[R].FPDYNMPSSGLPK.[D]			0.0126065	0	2	14	10	A0A6L0ZS03; B3LNY3	A0A6L0ZS03 [472-484]; B3LNY3 [472-484]	0	1452.68	0	1040561383	Shared	High	High	0	0.002543	3.91	36.76
FALSE	High	[K].DVDKSESLSQFLEIPRPK.[S]	1xPhospho [S]	A0A6L0ZS03 1xPhospho [S]; B3LNY3 1xPhospho [S]	0.0450828	0	2	15	2	A0A6L0ZS03; B3LNY3	A0A6L0ZS03 [485-502]; B3LNY3 [485-502]	1	2168.06	0	45251408	Shared	High	High	0	0.01299	4.08	44.71
FALSE	High	[K].DVDKSESLSQFLEIPRPK.[S]			0.00349503	0	2	15	62	A0A6L0ZS03; B3LNY3	A0A6L0ZS03 [485-502]; B3LNY3 [485-502]	1	2088.1	0	6.80044e+09	Shared	High	High	0	0.002331	5.52	41.19
FALSE	High	[K].SESLSQFLEIPRPK.[S]			0.00637266	0	2	15	14	A0A6L0ZS03; B3LNY3	A0A6L0ZS03 [489-502]; B3LNY3 [489-502]	0	1630.88	0	952427472	Shared	High	High	0	0.02257	3.92	41.79
FALSE	High	[R].KPNNDIVIPFSTEEAAR.[I]	2xDeamidated [N3; N4]		0.000833855	0	1	2	20	A0A6L0ZS03	A0A6L0ZS03 [577-593]	0	1902.94	0		No Quan Values	High	High	0	0.02748	5.25	36.81
FALSE	High	[R].KPNNDIVIPFSTEEAAR.[I]	1xDeamidated [N]		0.000977315	0	1	2	60	A0A6L0ZS03	A0A6L0ZS03 [577-593]	0	1901.96	1	5262742		High	High	0	0.007837	4.65	35.35
FALSE	High	[K].SAAGILHALLK.[W]			0.0350004	0	2	16	10	A0A6L0ZS03; B3LNY3	A0A6L0ZS03 [717-727]; B3LNY3 [717-727]	0	1093.67	0	935205936	Shared	High	High	0	0.02082	3.91	39.72
FALSE	High	[K].FEHLAVVIHDSR.[Y]			0.0302495	0	2	14	3	A0A6L0ZS03; B3LNY3	A0A6L0ZS03 [737-748]; B3LNY3 [737-748]	0	1422.75	0	201106576	Shared	High	High	0	0.02615	4.02	24.8
FALSE	High	[R].NKSDGNISALTFK.[A]	1xPhospho [S3]	A0A6L0ZS03 1xPhospho [S81]; B3LNY3 1xPhospho [S81]	0.041022	0	2	13	14	A0A6L0ZS03; B3LNY3	A0A6L0ZS03 [79-91]; B3LNY3 [79-91]	1	1474.69	0	6223048568	Shared	High	High	0.001056	0.04947	5.18	31.02
FALSE	High	[R].NKSDGNISALTFK.[A]			0.0590748	0	2	13	3	A0A6L0ZS03; B3LNY3	A0A6L0ZS03 [79-91]; B3LNY3 [79-91]	1	1394.73	0	255128352	Shared	High	High	0.001056	0.05609	4.37	25.66
FALSE	High	[R].NKSDGNISALTFK.[A]	1xDeamidated [N]; 1xPhospho [S3]	A0A6L0ZS03 1xPhospho [S81]; B3LNY3 1xPhospho [S81]	0.080457	0	2	13	5	A0A6L0ZS03; B3LNY3	A0A6L0ZS03 [79-91]; B3LNY3 [79-91]	1	1475.68	0	271597280	Shared	High	High	0	0.03269	4.82	36.89
FALSE	High	[R].ESYSVDDSGEVDTEIMPSFAYLLR.[I]	1xOxidation [M16]		0.00525375	0	2	13	5	A0A6L0ZS03; B3LNY3	A0A6L0ZS03 [792-815]; B3LNY3 [792-815]	0	2739.23	0	28840703	Shared	High	High	0	0.003821	4.12	51.61
FALSE	High	[R].ESYSVDDSGEVDTEIMPSFAYLLR.[I]			0.00340621	0	2	13	4	A0A6L0ZS03; B3LNY3	A0A6L0ZS03 [792-815]; B3LNY3 [792-815]	0	2723.24	0	83922168	Shared	High	High	0	0.0005282	3.93	51.68
FALSE	High	[K].SDGNISALTFK.[A]			0.136382	0	2	13	5	A0A6L0ZS03; B3LNY3	A0A6L0ZS03 [81-91]; B3LNY3 [81-91]	0	1152.59	0	683266328	Shared	High	High	0.001056	0.07586	3.73	32.33
FALSE	High	[K].SDGNISALTFK.[A]	1xPhospho [S1]	A0A6L0ZS03 1xPhospho [S81]; B3LNY3 1xPhospho [S81]	0.123037	0	2	13	1	A0A6L0ZS03; B3LNY3	A0A6L0ZS03 [81-91]; B3LNY3 [81-91]	0	1232.56	0	9007393	Shared	High	High	0	0.03792	2.7	39.28
FALSE	High	[R].LFNLDMYHPILK.[I]			0.027407	0	2	16	19	A0A6L0ZS03; B3LNY3	A0A6L0ZS03 [845-856]; B3LNY3 [845-856]	0	1503.8	0	1.61983e+09	Shared	High	High	0	0.01852	3.82	44.15
FALSE	High	[R].LFNLDMYHPILK.[I]	1xOxidation [M6]		0.0189502	0	2	16	13	A0A6L0ZS03; B3LNY3	A0A6L0ZS03 [845-856]; B3LNY3 [845-856]	0	1519.8	0	7.83078e+08	Shared	High	High	0	0.01139	3.69	40.77
FALSE	High	[R].WKSEHMELISGVYLYEK.[L]	1xOxidation [M6]		0.0104826	0	2	16	2	A0A6L0ZS03; B3LNY3	A0A6L0ZS03 [869-885]; B3LNY3 [869-885]	1	2128.04	0	46495926	Shared	High	High	0	0.01282	3.71	34.57
FALSE	High	[R].WKSEHMELISGVYLYEK.[L]			0.0445062	0	2	16	1	A0A6L0ZS03; B3LNY3	A0A6L0ZS03 [869-885]; B3LNY3 [869-885]	1	2112.05	0		Not Reliable	High	High	0	0.01137	3.86
FALSE	High	[K].SEHMELISGVYLYEK.[L]	1xOxidation [M4]		0.0476688	0	2	16	3	A0A6L0ZS03; B3LNY3	A0A6L0ZS03 [871-885]; B3LNY3 [871-885]	0	1813.87	0	49000460	Shared	High	High	0	0.01228	4.68	35.11
FALSE	High	[K].SEHMELISGVYLYEK.[L]			0.0213691	0	2	16	3	A0A6L0ZS03; B3LNY3	A0A6L0ZS03 [871-885]; B3LNY3 [871-885]	0	1797.87	0	138463072	Shared	High	High	0	0.01854	4.7	39.43
FALSE	High	[K].LELTDNWVTGK.[D]			0.0575734	0	2	16	35	A0A6L0ZS03; B3LNY3	A0A6L0ZS03 [886-896]; B3LNY3 [886-896]	0	1275.66	0	2998269580	Shared	High	High	0	0.04102	3.49	39.78
FALSE	High	[R].ALLQFYNFQHYEISMEDLGYGHR.[N]	1xOxidation [M15]		0.00653884	0	2	15	4	A0A6L0ZS03; B3LNY3	A0A6L0ZS03 [914-936]; B3LNY3 [914-936]	0	2847.32	0	48610428	Shared	High	High	0	0.001149	4.52	46.53
FALSE	High	[R].ALLQFYNFQHYEISMEDLGYGHR.[N]			0.00124809	0	2	15	5	A0A6L0ZS03; B3LNY3	A0A6L0ZS03 [914-936]; B3LNY3 [914-936]	0	2831.32	0	139292788	Shared	High	High	0	0.0001599	5.23	51.29
FALSE	High	[R].ALLQFYNFQHYEISMEDLGYGHR.[N]	1xDeamidated [N/Q]; 1xOxidation [M15]		0.195557	0.00700216	2	15	2	A0A6L0ZS03; B3LNY3	A0A6L0ZS03 [914-936]; B3LNY3 [914-936]	0	2848.3	0	7.30962e+06	Shared	High	High	0.001056	0.06509	4.37	49.08
FALSE	High	[R].NSSSQDLLNK.[E]	1xPhospho [S3]	A0A6L0ZS03 1xPhospho [S939]; B3LNY3 1xPhospho [S939]	0.138149	0	2	12	4	A0A6L0ZS03; B3LNY3	A0A6L0ZS03 [937-946]; B3LNY3 [937-946]	0	1185.51	0	370665584	Shared	High	High	0.005422	0.1797	3.51	21.26
FALSE	High	[R].NSSSQDLLNK.[E]	1xDeamidated [Q/N]		0.11991	0	2	12	6	A0A6L0ZS03; B3LNY3	A0A6L0ZS03 [937-946]; B3LNY3 [937-946]	0	1106.53	0	262832128	Shared	High	High	0.001056	0.05628	3.63	21.97
FALSE	High	[R].NSSSQDLLNK.[E]			0.112919	0	2	12	6	A0A6L0ZS03; B3LNY3	A0A6L0ZS03 [937-946]; B3LNY3 [937-946]	0	1105.55	0	1254505976	Shared	High	High	0.001056	0.06881	3.35	16.3
FALSE	High	[R].NSSSQDLLNK.[E]	1xDeamidated [N1]; 1xPhospho [S3]	A0A6L0ZS03 1xPhospho [S939]; B3LNY3 1xPhospho [S939]	0.200652	0.00700216	2	12	1	A0A6L0ZS03; B3LNY3	A0A6L0ZS03 [937-946]; B3LNY3 [937-946]	0	1186.5	0	21506928	Shared	High	High	0.001056	0.06701	3.33	27.95
FALSE	High	[R].LLNLDAKPTR.[K]			0.0907272	0	1	15	1	A0A7I9CI31	A0A7I9CI31 [354-363]	0	1140.67	0	2.21146e+06		High	High	0	0.02645	2.87	22.01
FALSE	High	[K].EETDSSSTSFSNPQR.[C]			0.151824	0.00700216	1	18	1	A0A7I9EPC3	A0A7I9EPC3 [100-114]	0	1671.71	0	1.06209e+06		High	High	0.001056	0.04848	2.59	18.41
FALSE	High	[R].RNNLMLVPHIQEIVHAFK.[K]	1xDeamidated [N]; 1xOxidation [M5]		0.114874	0	1	10	2	B3LNY3	B3LNY3 [315-332]	1	2176.17	0	8.02673e+06		High	High	0	0.03493	3.55	44.22
FALSE	High	[R].RNNLMLVPHIQEIVHAFK.[K]	1xOxidation [M5]		0.0704368	0	1	10	4	B3LNY3	B3LNY3 [315-332]	1	2175.19	0	39540238		High	High	0.001056	0.09471	3.59	41.74
FALSE	High	[R].RNNLMLVPHIQEIVHAFK.[K]	1xDeamidated [N/Q]		0.00418516	0	1	10	10	B3LNY3	B3LNY3 [315-332]	1	2160.17	0	4.63822e+07		High	High	0	0.0006769	3.5	46.01
FALSE	High	[R].RNNLMLVPHIQEIVHAFK.[K]			0.0023653	0	1	10	11	B3LNY3	B3LNY3 [315-332]	1	2159.19	0	187964216		High	High	0	0.0003719	4.13	43.36
FALSE	High	[R].RNNLMLVPHIQEIVHAFKK.[I]			0.0478738	0	1	10	7	B3LNY3	B3LNY3 [315-333]	2	2287.29	0	68653452		High	High	0	0.0139	4.76	40.35
FALSE	High	[R].RNNLMLVPHIQEIVHAFKK.[I]	1xOxidation [M5]		0.0683528	0	1	10	2	B3LNY3	B3LNY3 [315-333]	2	2303.28	0	1.62188e+07		High	High	0.003763	0.1599	3.88	39.01
FALSE	High	[R].NNLMLVPHIQEIVHAFK.[K]	2xDeamidated [N2; Q10]; 1xOxidation [M4]		0.0530662	0	1	10	1	B3LNY3	B3LNY3 [316-332]	0	2021.05	0		Not Reliable	High	High	0	0.01402	2.5
FALSE	High	[R].NNLMLVPHIQEIVHAFK.[K]	1xDeamidated [N/Q]; 1xOxidation [M4]		0.00842246	0	1	10	17	B3LNY3	B3LNY3 [316-332]	0	2020.07	0	4.44467e+07		High	High	0	0.04401	3.6	50.07
FALSE	High	[R].NNLMLVPHIQEIVHAFK.[K]	1xOxidation [M4]		0.00305976	0	1	10	12	B3LNY3	B3LNY3 [316-332]	0	2019.08	0	184450292		High	High	0	0.001939	3.9	45.11
FALSE	High	[R].NNLMLVPHIQEIVHAFK.[K]	1xDeamidated [N/Q]		0.0134445	0	1	10	17	B3LNY3	B3LNY3 [316-332]	0	2004.07	0	4.78358e+07		High	High	0	0.007128	3.46	51.53
FALSE	High	[R].NNLMLVPHIQEIVHAFK.[K]			0.0029187	0	1	10	13	B3LNY3	B3LNY3 [316-332]	0	2003.09	0	394139628		High	High	0	0.001221	3.91	47.09
FALSE	High	[R].NNLMLVPHIQEIVHAFKK.[I]	1xDeamidated [N/Q]		0.147332	0	1	10	6	B3LNY3	B3LNY3 [316-333]	1	2132.17	0	1.13755e+07		High	High	0	0.04684	3.01	47.83
FALSE	High	[R].NNLMLVPHIQEIVHAFKK.[I]			0.0546842	0	1	10	5	B3LNY3	B3LNY3 [316-333]	1	2131.18	0	157250564		High	High	0	0.0145	3.81	43.45
FALSE	High	[R].GENPEAVNVVIDAFEK.[T]			0.00290621	0	1	12	17	B3LNY3	B3LNY3 [371-386]	0	1730.86	0	656137412		High	High	0	0.001091	4.59	49.65
FALSE	High	[K].TDLLEFLTK.[Y]			0.216717	0.00700216	1	13	11	B3LNY3	B3LNY3 [387-395]	0	1079.6	0	1.03793e+09		High	High	0.001056	0.07343	2.79	51.31
FALSE	High	[K].SKNPLNMALIVPEK.[H]	1xPhospho [S1]; 1xOxidation [M7]	B3LNY3 1xPhospho [S503]	0.0787493	0	1	4	1	B3LNY3	B3LNY3 [503-516]	1	1649.83	0	44202832		High	High	0	0.02233	4.07	34.37
FALSE	High	[K].SKNPLNMALIVPEK.[H]	1xDeamidated [N]; 1xOxidation [M7]		0.0563515	0	1	4	4	B3LNY3	B3LNY3 [503-516]	1	1570.85	0	51236826		High	High	0	0.01501	3.92	32.31
FALSE	High	[K].SKNPLNMALIVPEK.[H]	1xOxidation [M7]		0.0147121	0	1	4	15	B3LNY3	B3LNY3 [503-516]	1	1569.87	0	1776449816		High	High	0	0.007973	3.86	29.39
FALSE	High	[K].SKNPLNMALIVPEK.[H]	1xDeamidated [N6]		0.0464573	0	1	4	1	B3LNY3	B3LNY3 [503-516]	1	1554.86	0	8753406		High	High	0	0.01193	4.13	38.41
FALSE	High	[K].SKNPLNMALIVPEK.[H]			0.0261436	0	1	4	11	B3LNY3	B3LNY3 [503-516]	1	1553.87	0	2148741632		High	High	0	0.007719	4.07	35.67
FALSE	High	[K].NPLNMALIVPEK.[H]	1xDeamidated [N4]; 1xOxidation [M5]		0.0598401	0	1	4	1	B3LNY3	B3LNY3 [505-516]	0	1355.72	0	2.5967e+06		High	High	0	0.01614	3.12	37.57
FALSE	High	[K].NPLNMALIVPEK.[H]	1xOxidation [M5]		0.0196962	0	1	4	7	B3LNY3	B3LNY3 [505-516]	0	1354.74	0	409444928		High	High	0	0.0108	3.65	34.93
FALSE	High	[K].NPLNMALIVPEK.[H]	1xDeamidated [N4]		0.100568	0	1	4	1	B3LNY3	B3LNY3 [505-516]	0	1339.73	0	4132724		High	High	0	0.0298	3.89	44.14
FALSE	High	[K].NPLNMALIVPEK.[H]			0.0271728	0	1	4	9	B3LNY3	B3LNY3 [505-516]	0	1338.74	0	420848672		High	High	0	0.006291	3.85	41.73
FALSE	High	[K].HIATPAPSPPSSPQLMHLGEGPRPR.[K]	1xOxidation [M16]		0.0164483	0	1	12	8	B3LNY3	B3LNY3 [517-541]	0	2646.36	0	342970740		High	High	0	0.01698	3.08	26.21
FALSE	High	[K].HIATPAPSPPSSPQLMHLGEGPRPR.[K]			0.0175417	0	1	12	11	B3LNY3	B3LNY3 [517-541]	0	2630.36	0	479420584		High	High	0	0.003737	3.25	29.16
FALSE	High	[K].HIATPAPSPPSSPQLMHLGEGPRPR.[K]	1xPhospho [S/T]	B3LNY3 1xPhospho [S]	0.0100856	0	1	12	23	B3LNY3	B3LNY3 [517-541]	0	2710.33	0	906832992		High	High	0	0.006517	3.42	31.83
FALSE	High	[K].HIATPAPSPPSSPQLMHLGEGPRPR.[K]	1xPhospho [S]; 1xOxidation [M16]	B3LNY3 1xPhospho [S]	0.0248316	0	1	12	16	B3LNY3	B3LNY3 [517-541]	0	2726.32	0	837799052		High	High	0.001056	0.0537	3.09	28.55
FALSE	High	[K].HIATPAPSPPSSPQLMHLGEGPRPR.[K]	2xPhospho [S11; S]; 1xOxidation [M16]	B3LNY3 2xPhospho [S527; S]	0.0209156	0	1	12	12	B3LNY3	B3LNY3 [517-541]	0	2806.29	0	636073427		High	High	0	0.006728	4.62	30.46
FALSE	High	[K].HIATPAPSPPSSPQLMHLGEGPRPR.[K]	2xPhospho [S/T]	B3LNY3 2xPhospho [T/S]	0.00264444	0	1	12	15	B3LNY3	B3LNY3 [517-541]	0	2790.29	0	804621216		High	High	0	0.02166	4.19	34.29
FALSE	High	[K].HIATPAPSPPSSPQLMHLGEGPRPR.[K]	3xPhospho [T4; S11; S12]	B3LNY3 3xPhospho [T520; S527; S528]	0.0283641	0	1	12	5	B3LNY3	B3LNY3 [517-541]	0	2870.26	0	94403424		High	High	0	0.01872	3.8	35.98
FALSE	High	[K].HIATPAPSPPSSPQLMHLGEGPRPR.[K]	3xPhospho [T4; S11; S12]; 1xOxidation [M16]	B3LNY3 3xPhospho [T520; S527; S528]	0.101	0	1	12	3	B3LNY3	B3LNY3 [517-541]	0	2886.26	0	115356728		High	High	0	0.03006	5.38	31.43
FALSE	High	[R].KPDNDIVIPFSTEEAAR.[I]	1xDeamidated [N4]		0.000833855	0	1	12	20	B3LNY3	B3LNY3 [577-593]	0	1902.94	5	2.58374e+09		High	High	0	0.02748	5.25	36.81
FALSE	High	[R].KPDNDIVIPFSTEEAAR.[I]			0.000977315	0	1	12	32	B3LNY3	B3LNY3 [577-593]	0	1901.96	4	5.97061e+09		High	High	0	0.006416	4.58	35.35
FALSE	High	[K].QQLENEPYDYAALNHDANSSK.[E]	1xDeamidated [N]		0.00104676	0	1	12	10	B3LNY3	B3LNY3 [624-644]	0	2408.06	0	153691632		High	High	0	0.0001468	6.72	31.28
FALSE	High	[K].QQLENEPYDYAALNHDANSSK.[E]			0.000290205	0	1	12	8	B3LNY3	B3LNY3 [624-644]	0	2407.08	0	4.87418e+08		High	High	0	2.804e-05	6.97	30.23
FALSE	High	[K].QQLENEPYDYAALNHDANSSKEEK.[S]	1xDeamidated [N18]		0.00772986	0	1	12	3	B3LNY3	B3LNY3 [624-647]	1	2794.24	0	333873696		High	High	0	0.008192	6	28.28
FALSE	High	[K].QQLENEPYDYAALNHDANSSKEEK.[S]			0.00192506	0	1	12	10	B3LNY3	B3LNY3 [624-647]	1	2793.26	0	925248428		High	High	0	0.02415	5.73	26.87
FALSE	High	[R].KSEVSDKNLLNMLTPQLEIVR.[A]	1xDeamidated [N8]; 1xOxidation [M12]		0.0984331	0	1	10	1	B3LNY3	B3LNY3 [689-709]	2	2444.31	0	7737928		High	High	0	0.02911	3.13	38.88
FALSE	High	[R].KSEVSDKNLLNMLTPQLEIVR.[A]	1xOxidation [M12]		0.00898233	0	1	10	3	B3LNY3	B3LNY3 [689-709]	2	2443.32	0	173978125		High	High	0	0.001681	3.91	41.79
FALSE	High	[R].KSEVSDKNLLNMLTPQLEIVR.[A]			0.00030423	0	1	10	12	B3LNY3	B3LNY3 [689-709]	2	2427.33	0	536149456		High	High	0	2.966e-05	5.27	46.77
FALSE	High	[K].SEVSDKNLLNMLTPQLEIVR.[A]	1xOxidation [M11]		0.015556	0	1	10	4	B3LNY3	B3LNY3 [690-709]	1	2315.23	0	92852448		High	High	0	0.01953	4.78	46.68
FALSE	High	[K].SEVSDKNLLNMLTPQLEIVR.[A]			0.00197526	0	1	10	7	B3LNY3	B3LNY3 [690-709]	1	2299.23	0	69587999		High	High	0	0.0002764	4.25	51.5
FALSE	High	[K].NLLNMLTPQLEIVR.[A]	1xDeamidated [Q9]; 1xOxidation [M5]		0.147965	0	1	10	1	B3LNY3	B3LNY3 [696-709]	0	1670.91	0	13210065		High	High	0	0.04705	2.66	48.09
FALSE	High	[K].NLLNMLTPQLEIVR.[A]	1xOxidation [M5]		0.0299911	0	1	10	2	B3LNY3	B3LNY3 [696-709]	0	1669.93	0	188924822		High	High	0	0.01876	3.68	50.87
FALSE	High	[K].NLLNMLTPQLEIVR.[A]			0.0242005	0	1	10	15	B3LNY3	B3LNY3 [696-709]	0	1653.94	0	2.58127e+08		High	High	0.001056	0.07711	3.55	51.64
FALSE	High	[R].LKELPLSIGILFK.[R]			0.0109892	0	1	15	31	B3LNY3	B3LNY3 [828-840]	1	1470.93	0	1.97242e+09		High	High	0	0.006417	4.15	49.48
FALSE	High	[R].LKELPLSIGILFKR.[Y]			0.00336264	0	1	15	2	B3LNY3	B3LNY3 [828-841]	2	1627.03	0	2.7988e+07		High	High	0	0.0005196	4.41	44.36
FALSE	High	[K].ELPLSIGILFK.[R]			0.0476688	0	1	15	3	B3LNY3	B3LNY3 [830-840]	0	1229.75	0	356013236		High	High	0.001056	0.06245	2.19	51.65
FALSE	High	[K].IAAVTAFVGYFK.[Q]			0.0915091	0	1	18	1	C8ZFH9	C8ZFH9 [195-206]	0	1286.71	0	10317001		High	High	0	0.02667	2.71	49.4
FALSE	High	[R].YGNDSQLATR.[L]			0.30581	0.00700216	1	11	2	G0W729	G0W729 [408-417]	0	1124.53	0	3.09509e+06		High	High	0.001056	0.1098	2.7	16
FALSE	High	[K].EIVTNILKPGR.[T]			0.175669	0.00700216	1	12	1	N1P2T1	N1P2T1 [326-336]	0	1239.74	0	4.90628e+06		High	High	0.001056	0.05754	2.52	27.92
FALSE	High	[K].EVYESVIQYIEK.[T]			0.232011	0.00700216	1	1	1	N1P2T1	N1P2T1 [340-351]	0	1499.76	0	5336789		High	High	0.001056	0.0794	2.53	47.25
FALSE	High	[K].KVEELPYEESADNQFVR.[S]			0.155783	0.00700216	1	14	1	N1P2T1	N1P2T1 [608-624]	1	2052.99	0	7028239		High	High	0.001056	0.04997	4.5	33.08
FALSE	High	[R].KALADVVQQDK.[L]			0.0252614	0	1	13	1	N1P2T1	N1P2T1 [658-668]	1	1214.67	0		No Quan Values	High	High	0	0.005776	3.98
FALSE	High	[R].IIEIFSAVFTK.[E]			0.236991	0.00700216	1	12	1	N1P3I5	N1P3I5 [1043-1053]	0	1267.73	0	2.5044e+06		High	High	0.001056	0.08143	2.52	51.57
FALSE	High	[R].SLSAQALNHVSALIEEQETINPVQAQK.[F]			0.0131591	0	1	13	1	N1P3I5	N1P3I5 [181-207]	0	2918.52	0	10080180		High	High	0	0.00265	5.08	48.97
FALSE	High	[K].LGPEIIVAALK.[V]			0.214873	0.00700216	1	1	1	N1P3I5	N1P3I5 [297-307]	0	1123.71	0	65524864		High	High	0.001056	0.07283	1.87	45.02
FALSE	High	[R].SDAFAEFAEPLVNSAYEAIK.[T]			0.164014	0.00700216	1	16	1	N1P3I5	N1P3I5 [565-584]	0	2172.05	0	2.4442e+06		High	High	0.001056	0.05311	3.66	51.69
FALSE	High	[R].ESGYAFIANLAK.[V]			0.05857	0	1	19	2	N1P3I5	N1P3I5 [592-603]	0	1283.66	0	20512924		High	High	0	0.01574	2.44	44.42
FALSE	High	[K].VYGENFAPFLK.[T]			0.104079	0	1	17	1	N1P3I5	N1P3I5 [604-614]	0	1284.66	0	22234742		High	High	0	0.03111	3.16	43.46
FALSE	High	[K].EVASAALSELALGTK.[EK]			0.041022	0	1	16	1	N1P3I5	N1P3I5 [667-681]	0	1459.8	0	21449548		High	High	0	0.01029	3.55	41.99
FALSE	High	[R].ETALNTIWNVVK.[SA]			0.111955	0	1	17	2	N1P3I5	N1P3I5 [707-718]	0	1387.76	0	20730426		High	High	0	0.03706	3.18	48.92
FALSE	High	[K].GIPASSYVNADVLAVIQAAR.[E]			0.0236869	0	1	12	1	N1P3I5	N1P3I5 [734-753]	0	2015.09	0	1.97329e+06		High	High	0	0.005339	3.82	51.61
FALSE	High	[K].TSLLQTAFSEPK.[E]			0.148602	0	1	14	2	N1P3I5	N1P3I5 [84-95]	0	1321.7	0	25378050		High	High	0	0.04727	3.66	39.19
FALSE	High	[K].VFDNFRPVVFGLFQSK.[S]			0.0363783	0	1	15	1	N1P3I5	N1P3I5 [860-875]	0	1900.01	0	5.36839e+06		High	High	0	0.008914	3.74	51.55
FALSE	High	[K].ALYELLSAADQK.[A]			0.150527	0.00700216	1	12	1	N1P3I5	N1P3I5 [949-960]	0	1321.7	0	26211032		High	High	0.001056	0.04795	2.93	40.81
FALSE	High	[K].ALAAEDDEATR.[E]			0.145448	0	1	15	1	N1P3I5	N1P3I5 [961-971]	0	1161.54	0	16785630		High	High	0	0.04604	2.9	15.02

## Sheet: Ppg1-H111N_2
Checked	Confidence	Annotated Sequence	Modifications	Modifications in Master Proteins	Qvality PEP	Qvality q-value	# Protein Groups	# Proteins	# PSMs	Master Protein Accessions	Positions in Master Proteins	# Missed Cleavages	Theo. MH+ [Da]	# Razor Quan Results	Abundances (Normalized): F4: Sample	Quan Info	Found in Sample: [S4] F4: Sample	Confidence (by Search Engine): Sequest HT	Percolator q-Value (by Search Engine): Sequest HT	Percolator PEP (by Search Engine): Sequest HT	XCorr (by Search Engine): Sequest HT	Top Apex RT [min]
FALSE	High	[R].KPNNDIVIPFSTEEAAR.[I]	1xDeamidated [N]		0.000377307	0	0	2	74			0	1901.96	0		No Quan Values	High	High	0	0.0004284	5.01	35.47
FALSE	High	[R].LLANEELDPENVK.[E]			0.0949169	0.00558668	0	1	1			0	1483.76	0		No Quan Values	High	High	0.0008652	0.0507	3.33	31.92
FALSE	High	[R].KPNNDIVIPFSTEEAAR.[I]	2xDeamidated [N3; N4]		9.17363e-05	0	0	2	17			0	1902.94	0		No Quan Values	High	High	0	0.0001463	5.14	36.88
FALSE	High	[K].TLQTQFYTQPTTLPALIHILQNGSNDSLK.[Q]	2xDeamidated [N22; N25]		0.0348643	0.00558668	0	2	1			0	3244.67	0		No Quan Values	High	High	0.0008652	0.01551	4.04	51.56
FALSE	High	[K].VLNQQVDESYGLR.[E]	1xDeamidated [Q]		0.0167327	0	0	1	2			0	1521.75	0		No Quan Values	High	High	0	0.006792	3.58	31.51
FALSE	High	[K].GEIDYNMPVDKEFQK.[S]			0.135759	0.00949194	1	2	1	A0A0L8RCU3	A0A0L8RCU3 [196-210]	1	1812.85	0	17736712		High	High	0.001545	0.07685	2.38	32.46
FALSE	High	[K].LSISPLHYQAFR.[E]			0.0117233	0	2	16	31	A0A0L8RCU3; B3LNY3	A0A0L8RCU3 [467-478]; B3LNY3 [454-465]	0	1431.77	0	7.62276e+09	Shared	High	High	0	0.006034	3.6	35.81
FALSE	High	[K].LSISPLHYQAFREDITSR.[F]			0.0567221	0.00558668	2	16	10	A0A0L8RCU3; B3LNY3	A0A0L8RCU3 [467-484]; B3LNY3 [454-471]	1	2133.11	0	1922565632	Shared	High	High	0.0008652	0.04213	2.59	37.57
FALSE	High	[K].DVDKSESLSQFLEIPRPK.[S]			0.000221768	0	2	15	65	A0A0L8RCU3; B3LNY3	A0A0L8RCU3 [498-515]; B3LNY3 [485-502]	1	2088.1	0	8.01608e+09	Shared	High	High	0	7.001e-05	5.36	41.27
FALSE	High	[K].DVDKSESLSQFLEIPRPK.[S]	1xPhospho [S]	A0A0L8RCU3 1xPhospho [S]; B3LNY3 1xPhospho [S]	0.0177416	0	2	15	4	A0A0L8RCU3; B3LNY3	A0A0L8RCU3 [498-515]; B3LNY3 [485-502]	1	2168.06	0	48219256	Shared	High	High	0	0.006889	5.12	44.71
FALSE	High	[K].SESLSQFLEIPRPK.[S]			0.00349069	0	2	15	18	A0A0L8RCU3; B3LNY3	A0A0L8RCU3 [502-515]; B3LNY3 [489-502]	0	1630.88	0	907597074	Shared	High	High	0	0.00129	4.3	41.78
FALSE	High	[K].SAAGILHALLK.[W]			0.0065575	0	2	16	12	A0A0L8RCU3; B3LNY3	A0A0L8RCU3 [730-740]; B3LNY3 [717-727]	0	1093.67	0	738823074	Shared	High	High	0	0.002087	3.91	39.75
FALSE	High	[RK].VFNKYVQTPNSFWK.[E]			0.0847716	0.00558668	2	15	2	A0A0L8RCU3; B3LNY3	A0A0L8RCU3 [781-794]; B3LNY3 [768-781]	1	1757.9	0	18428794	Shared	High	High	0.0008652	0.04439	3.34	36.8
FALSE	High	[R].LKELPLSIGILFK.[R]			0.00465682	0	2	15	38	A0A0L8RCU3; B3LNY3	A0A0L8RCU3 [841-853]; B3LNY3 [828-840]	1	1470.93	0	3.30906e+09	Shared	High	High	0.0008652	0.04741	4.39	49.42
FALSE	High	[R].LKELPLSIGILFKR.[Y]			0.00218523	0	2	15	6	A0A0L8RCU3; B3LNY3	A0A0L8RCU3 [841-854]; B3LNY3 [828-841]	2	1627.03	0	62038662	Shared	High	High	0	0.0005592	4.76	44.38
FALSE	High	[R].LFNLDMYHPILK.[I]			0.006354	0	2	16	23	A0A0L8RCU3; B3LNY3	A0A0L8RCU3 [858-869]; B3LNY3 [845-856]	0	1503.8	0	3.60322e+09	Shared	High	High	0.0008652	0.01677	3.76	44.11
FALSE	High	[R].LFNLDMYHPILK.[I]	1xOxidation [M6]		0.00141181	0	2	16	16	A0A0L8RCU3; B3LNY3	A0A0L8RCU3 [858-869]; B3LNY3 [845-856]	0	1519.8	0	796932765	Shared	High	High	0.0008652	0.02176	3.86	40.85
FALSE	High	[RK].ELTPFKNKR.[W]			0.152768	0.00949194	2	21	1	A0A0L8RCU3; B3LNY3	A0A0L8RCU3 [873-881]; B3LNY3 [860-868]	2	1132.65	0	4894094	Shared	High	High	0.001545	0.08806	1.92	12.98
FALSE	High	[R].WKSEHMELISGVYLYEK.[L]			0.0502205	0.00558668	2	16	1	A0A0L8RCU3; B3LNY3	A0A0L8RCU3 [882-898]; B3LNY3 [869-885]	1	2112.05	0	15719361	Shared	High	High	0.0008652	0.02395	3.6	39.03
FALSE	High	[R].WKSEHMELISGVYLYEK.[L]	1xOxidation [M6]		0.00129602	0	2	16	3	A0A0L8RCU3; B3LNY3	A0A0L8RCU3 [882-898]; B3LNY3 [869-885]	1	2128.04	0	37084398	Shared	High	High	0	0.0002987	4.17	34.8
FALSE	High	[K].SEHMELISGVYLYEK.[L]			0.000214885	0	2	16	27	A0A0L8RCU3; B3LNY3	A0A0L8RCU3 [884-898]; B3LNY3 [871-885]	0	1797.87	0	3.6166e+08	Shared	High	High	0	0.002507	4.68	39.46
FALSE	High	[K].SEHMELISGVYLYEK.[L]	1xOxidation [M4]		0.000447733	0	2	16	5	A0A0L8RCU3; B3LNY3	A0A0L8RCU3 [884-898]; B3LNY3 [871-885]	0	1813.87	0	112854578	Shared	High	High	0	0.001161	4.6	35.22
FALSE	High	[K].LELTDNWVTGK.[D]			0.0140374	0	2	16	22	A0A0L8RCU3; B3LNY3	A0A0L8RCU3 [899-909]; B3LNY3 [886-896]	0	1275.66	0	2.48113e+09	Shared	High	High	0.0008652	0.01372	3.65	39.77
FALSE	High	[R].ALLQFYNFQHYEISMEDLGYGHR.[N]			0.0016603	0	2	15	1	A0A0L8RCU3; B3LNY3	A0A0L8RCU3 [927-949]; B3LNY3 [914-936]	0	2831.32	0	4447127	Shared	High	High	0	0.0004005	4.23	51.42
FALSE	High	[R].ALLQFYNFQHYEISMEDLGYGHR.[N]	1xOxidation [M15]		0.0064987	0	2	15	3	A0A0L8RCU3; B3LNY3	A0A0L8RCU3 [927-949]; B3LNY3 [914-936]	0	2847.32	0	18298006	Shared	High	High	0	0.002069	3.69	46.44
FALSE	High	[R].NNSSQDLLNK.[E]	1xDeamidated [N/Q]		0.0915439	0.00558668	1	3	5	A0A0L8RCU3	A0A0L8RCU3 [950-959]	0	1133.54	0	21535346		High	High	0.008869	0.19	2.8	24.79
FALSE	High	[R].FLQLANEDPR.[Y]			0.12455	0.00949194	1	14	1	A0A0L8RH29	A0A0L8RH29 [792-801]	0	1202.62	0		Not Reliable	High	High	0.001545	0.06948	2.35
FALSE	High	[K].TTEGLNSGVTGLR.[S]			0.0513654	0.00558668	1	11	1	A0A0L8RIK2	A0A0L8RIK2 [431-443]	0	1304.68	0	946668		High	High	0.0008652	0.02454	2.34	26.19
FALSE	High	[K].IGGLLKPSELDD.[-]			0.10872	0.00949194	1	15	2	A0A0L8RJN0	A0A0L8RJN0 [1073-1084]	0	1256.67	0	9913254		High	High	0.001545	0.05956	3.91	34.73
FALSE	High	[K].ESDTIQLYK.[S]			0.0704394	0.00558668	1	19	1	A0A0L8RJN0	A0A0L8RJN0 [458-466]	0	1096.55	0	2.36348e+06		High	High	0.0008652	0.03564	2.63	26.5
FALSE	High	[R].LGSDYQNLLSQITIK.[R]			0.0333289	0.00558668	1	19	1	A0A0L8RL68	A0A0L8RL68 [405-419]	0	1692.92	0	1.86521e+06		High	High	0.0008652	0.01464	3.16	49.66
FALSE	High	[K].SPSLGGIPHDEYGMTSLGVR.[A]			0.0327338	0.00558668	1	19	1	A0A0L8RL68	A0A0L8RL68 [710-729]	0	2073.01	0	2176817		High	High	0.0008652	0.01435	3.25	38.29
FALSE	High	[R].ALIDVSNLENQIR.[F]			0.127985	0.00949194	1	17	1	A0A0L8VG63	A0A0L8VG63 [522-534]	0	1484.81	0	3745320		High	High	0.001545	0.07196	2.71	44.82
FALSE	High	[R].TLLQIVQAFASPDNQIR.[S]			0.0166575	0	1	13	1	A0A0L8VJ45	A0A0L8VJ45 [11-27]	0	1914.04	0	2.01496e+06		High	High	0	0.006399	3.4	51.62
FALSE	High	[K].IAAVTAFVGYFK.[Q]			0.0057806	0	1	18	3	A0A0L8VJ45	A0A0L8VJ45 [195-206]	0	1286.71	0	19963326		High	High	0	0.001798	3.29	49.37
FALSE	High	[K].LGILLPSLLNSLPR.[F]			0.0179829	0	1	15	1	A0A0L8VJ45	A0A0L8VJ45 [216-229]	0	1505.94	0	25066436		High	High	0	0.007018	3.42	51.66
FALSE	High	[K].ILDMVIPLINDPHPR.[V]			0.038151	0.00558668	1	15	2	A0A0L8VJ45	A0A0L8VJ45 [409-423]	0	1742.96	0	10214141		High	High	0.0008652	0.01721	3.11	46.48
FALSE	High	[R].VQTHAAAALVNFSEFASK.[D]			0.0817614	0.00558668	1	15	1	A0A0L8VJ45	A0A0L8VJ45 [467-484]	0	1890.97	0	2.73569e+06		High	High	0.0008652	0.04263	2.68	39.23
FALSE	High	[R].HGDGDEYNENIDEEEDFTDEDLLDEINK.[S]			0.00927562	0	1	15	1	A0A0L8VJ45	A0A0L8VJ45 [813-840]	0	3312.35	0	5.37884e+06		High	High	0	0.003163	3.97	48.12
FALSE	High	[K].INMGGGLFLSPEDITK.[I]			0.109214	0.00949194	1	22	1	A0A0L8VK68	A0A0L8VK68 [379-394]	0	1691.87	0	2.63183e+06		High	High	0.001545	0.05964	2.42	48.35
FALSE	High	[R].LLANEELDPQDVK.[N]			0.0802969	0.00558668	1	18	1	A0A0L8VNP2	A0A0L8VNP2 [747-759]	0	1483.76	1	6.66846e+06		High	High	0.0008652	0.0417	3.4	31.92
FALSE	High	[K].KPADLASLLLNSAGDAQGDEAPALK.[L]			0.00491542	0	1	13	1	A0A0L8VRZ1	A0A0L8VRZ1 [930-954]	0	2465.29	0	7.1585e+06		High	High	0	0.001482	5.34	48.42
FALSE	High	[K].TSGTSTTFNDIDFAK.[K]			0.0413736	0.00558668	1	12	1	A0A0L8VUN1	A0A0L8VUN1 [107-121]	0	1604.74	0	3.99861e+06		High	High	0.0008652	0.01901	3.46	35.39
FALSE	High	[R].LSIFENVLTR.[I]			0.13092	0.00949194	1	15	1	A0A0L8VUN1	A0A0L8VUN1 [853-862]	0	1191.67	0	3.21919e+06		High	High	0.001545	0.07372	1.69	45.8
FALSE	High	[R].LSLTGGFSHHHATDDVEDAAPETK.[E]			0.0442665	0.00558668	1	6	1	A0A6A5Q0F8	A0A6A5Q0F8 [279-302]	0	2535.17	0	3583608		High	High	0.0008652	0.02061	3.05	27.56
FALSE	High	[R].TTDVFKPLAR.[C]			0.148661	0.00949194	1	13	1	A0A6C1DRD1	A0A6C1DRD1 [501-510]	0	1147.65	0	1.07616e+06		High	High	0.001545	0.08554	1.84	25.25
FALSE	High	[R].VTLTSATELR.[G]			0.0936376	0.00558668	1	13	1	A0A6C1DRD1	A0A6C1DRD1 [719-728]	0	1090.61	0	2.45818e+06		High	High	0.0008652	0.05008	2.28	27.41
FALSE	High	[K].VQNEIDNLEK.[K]			0.0979709	0.00558668	1	15	1	A0A6C1DSS7	A0A6C1DSS7 [604-613]	0	1201.61	0	4.06544e+06		High	High	0.0008652	0.05279	1.98	23.52
FALSE	High	[R].AMEDYSTLQALISK.[Q]			0.0167327	0	1	11	1	A0A6C1DVJ1	A0A6C1DVJ1 [631-644]	0	1569.78	0	8553319		High	High	0	0.006443	3.08	46.87
FALSE	High	[K].KFFMPDNVETSIVSASTLINK.[F]			0.117957	0.00949194	1	12	1	A0A6C1DVJ1	A0A6C1DVJ1 [720-740]	1	2341.21	0	1.9512e+06		High	High	0.001545	0.06533	3.82	51.09
FALSE	High	[R].SDDNDEIAVAPR.[C]			0.0339348	0.00558668	1	9	1	A0A6C1DW92	A0A6C1DW92 [126-137]	0	1301.6	0	3.1274e+06		High	High	0.0008652	0.01496	2.68	22.17
FALSE	High	[K].AVAGATNVLITTASK.[L]			0.0167327	0	1	10	1	A0A6C1DXW8	A0A6C1DXW8 [825-839]	0	1416.81	0	1.84919e+06		High	High	0	0.00644	2.53	29.96
FALSE	High	[K].LNPHINVVTYPVR.[L]			0.103908	0.00558668	1	9	2	A0A6L0Z161	A0A6L0Z161 [133-145]	0	1521.85	0	18001908		High	High	0.0008652	0.05653	2.39	30.48
FALSE	High	[R].LNSSNAFDIFK.[G]			0.0315754	0.00558668	1	9	1	A0A6L0Z161	A0A6L0Z161 [146-156]	0	1255.63	0	8825221		High	High	0.0008652	0.01373	3.37	42.41
FALSE	High	[R].IYKDDEFLAK.[H]			0.0970884	0.00558668	1	9	1	A0A6L0Z161	A0A6L0Z161 [333-342]	1	1241.64	0	7468710		High	High	0.0008652	0.05213	2.32	24.38
FALSE	High	[R].YGNDSQLATR.[L]			0.0284684	0.00558668	1	11	2	A0A6L0Z161	A0A6L0Z161 [399-408]	0	1124.53	0	6542691		High	High	0.0008652	0.01213	2.41	16.13
FALSE	High	[R].QMIVEETGGVAGQVK.[L]			0.0746981	0.00558668	1	10	1	A0A6L0Z161	A0A6L0Z161 [50-64]	0	1545.79	0	2.9401e+06		High	High	0.0008652	0.03828	1.9	28.79
FALSE	High	[K].ATETVDNKDIER.[F]			0.0569785	0.00558668	1	29	1	A0A6L0ZBG6	A0A6L0ZBG6 [197-208]	1	1390.68	0	7.15098e+06		High	High	0.0008652	0.02781	2.91	13.51
FALSE	High	[K].SNFATIADPEAR.[E]			0.13092	0.00949194	1	11	1	A0A6L0ZBG6	A0A6L0ZBG6 [296-307]	0	1291.63	0	33439480		High	High	0.001545	0.07362	2.57	30.15
FALSE	High	[R].LLNLDAKPTR.[K]			0.127985	0.00949194	1	15	1	A0A7I9CI31	A0A7I9CI31 [354-363]	0	1140.67	0	2731578		High	High	0.001545	0.07183	2.37	22.05
FALSE	High	[RK].GQQTAQTQLEQQR.[Q]			0.0122633	0	1	12	1	A0A7I9CP02	A0A7I9CP02 [182-194]	0	1515.75	0	2.72585e+06		High	High	0	0.004425	2.76	16.47
FALSE	High	[K].YQTIQYDPPETK.[L]			0.0248706	0	1	16	1	A0A7I9CP02	A0A7I9CP02 [326-337]	0	1482.71	0	2.75386e+06		High	High	0	0.01034	2.71	27.09
FALSE	High	[K].KADTDTLLYEQIIQR.[D]			0.110207	0.00949194	1	16	1	A0A7I9CP02	A0A7I9CP02 [348-362]	1	1806.96	0	1335741		High	High	0.001545	0.06034	4.06	39.22
FALSE	High	[R].NVSGDAAALFR.[L]			0.0640694	0.00558668	1	17	1	A0A7I9F399	A0A7I9F399 [373-383]	0	1120.57	0	7.44785e+06		High	High	0.0008652	0.03202	2.71	34.51
FALSE	High	[K].EGSEIAISSLGYR.[S]			0.0162134	0	1	14	1	A0A7I9F399	A0A7I9F399 [658-670]	0	1381.7	0	5572579		High	High	0	0.006192	2.65	35.63
FALSE	High	[K].QGHQVEVVENGLEAFEAVQK.[N]	1xDeamidated [Q]		0.106769	0.00949194	1	1	2	A5E5X7	A5E5X7 [892-911]	0	2212.09	0		Not Reliable	High	High	0.001545	0.05934	4.04
FALSE	High	[R].TYNLLNQIFEK.[L]			0.0391962	0.00558668	1	17	1	A6ZVE6	A6ZVE6 [651-661]	0	1382.73	0	4305263		High	High	0.0008652	0.01785	2.51	49.46
FALSE	High	[R].AILPGASTIPASNNPSKPR.[K]			0.152768	0.00949194	1	15	1	A6ZVE6	A6ZVE6 [99-117]	0	1891.04	0	6377081		High	High	0.001545	0.0881	2.47	26.13
FALSE	High	[R].TIDIQQDSSDENDNFK.[F]	2xPhospho [S8; S9]	B3LNY3 2xPhospho [S109; S110]	0.00353818	0	1	11	3	B3LNY3	B3LNY3 [102-117]	0	2028.75	0	31437940		High	High	0	0.0009969	4.69	38.08
FALSE	High	[R].TIDIQQDSSDENDNFK.[F]			0.000558289	0	1	11	4	B3LNY3	B3LNY3 [102-117]	0	1868.81	0	357001034		High	High	0	0.0001992	4.49	28.69
FALSE	High	[R].TIDIQQDSSDENDNFK.[F]	1xPhospho [S]	B3LNY3 1xPhospho [S]	0.000800444	0	1	11	21	B3LNY3	B3LNY3 [102-117]	0	1948.78	0	408964941		High	High	0	0.001401	5.21	32.25
FALSE	High	[R].TIDIQQDSSDENDNFKFSDDGVNK.[D]	1xDeamidated [N14]		0.0185589	0	1	11	1	B3LNY3	B3LNY3 [102-125]	1	2732.18	0	17500772		High	High	0	0.007269	2.75	35.58
FALSE	High	[R].TIDIQQDSSDENDNFKFSDDGVNK.[D]			0.00134357	0	1	11	4	B3LNY3	B3LNY3 [102-125]	1	2731.2	0	82915424		High	High	0.0008652	0.01191	4	34.85
FALSE	High	[R].TIDIQQDSSDENDNFKFSDDGVNK.[D]	1xPhospho [S/T]	B3LNY3 1xPhospho [S]	0.00394204	0	1	11	7	B3LNY3	B3LNY3 [102-125]	1	2811.16	0	156462931		High	High	0	0.01021	4.74	37.74
FALSE	High	[R].TIDIQQDSSDENDNFKFSDDGVNKDR.[N]	2xPhospho [S8; S9]	B3LNY3 2xPhospho [S109; S110]	0.00495989	0	1	11	4	B3LNY3	B3LNY3 [102-127]	2	3162.26	0	143094016		High	High	0	0.002236	4.83	37.5
FALSE	High	[R].TIDIQQDSSDENDNFKFSDDGVNKDR.[N]	1xDeamidated [N/Q]; 1xPhospho [S]	B3LNY3 1xPhospho [S]	0.00252398	0	1	11	12	B3LNY3	B3LNY3 [102-127]	2	3083.27	0	20764998		High	High	0	0.001373	4.91	35
FALSE	High	[R].TIDIQQDSSDENDNFKFSDDGVNKDR.[N]	1xPhospho [S]	B3LNY3 1xPhospho [S]	0.000864135	0	1	11	16	B3LNY3	B3LNY3 [102-127]	2	3082.29	0	691974160		High	High	0	0.0001836	5.07	34.14
FALSE	High	[R].TIDIQQDSSDENDNFKFSDDGVNKDR.[N]			0.000145226	0	1	11	6	B3LNY3	B3LNY3 [102-127]	2	3002.32	0	260326840		High	High	0	0.0003295	4.55	31.99
FALSE	High	[R].TIDIQQDSSDENDNFKFSDDGVNKDR.[N]	1xDeamidated [N/Q]		0.000639051	0	1	11	8	B3LNY3	B3LNY3 [102-127]	2	3003.31	0	146657622		High	High	0	0.0003158	4.95	32.57
FALSE	High	[K].FSDDGVNK.[D]			0.131516	0.00949194	1	12	5	B3LNY3	B3LNY3 [118-125]	0	881.4	0	213695614		High	High	0.001545	0.07413	2.24	12.99
FALSE	High	[K].FSDDGVNKDR.[N]	1xDeamidated [N7]		0.0679409	0.00558668	1	12	1	B3LNY3	B3LNY3 [118-127]	1	1153.51	0	25082850		High	High	0.0008652	0.03416	3.3	13.73
FALSE	High	[K].FSDDGVNKDR.[N]			0.0649427	0.00558668	1	12	16	B3LNY3	B3LNY3 [118-127]	1	1152.53	0	5.60376e+08		High	High	0.002168	0.09773	3.02	11.94
FALSE	High	[K].DRNNEKDNNTDNAVEFQDDAEEAEEENEDESFANVDELDGFDLNK.[V]			0.000414733	0	1	14	2	B3LNY3	B3LNY3 [126-170]	2	5192.14	0	19738462		High	High	0	7.579e-05	6.14	50.41
FALSE	High	[K].DRNNEKDNNTDNAVEFQDDAEEAEEENEDESFANVDELDGFDLNK.[V]	3xDeamidated [N12; N27; N34]		0.132113	0.00949194	1	14	1	B3LNY3	B3LNY3 [126-170]	2	5195.09	0		No Quan Values	High	High	0.001545	0.07463	2.35
FALSE	High	[K].DRNNEKDNNTDNAVEFQDDAEEAEEENEDESFANVDELDGFDLNK.[V]	1xDeamidated [N]		0.000693014	0	1	14	5	B3LNY3	B3LNY3 [126-170]	2	5193.12	0	15204014		High	High	0	0.0001406	6.26	51.41
FALSE	High	[R].NNEKDNNTDNAVEFQDDAEEAEEENEDESFANVDELDGFDLNK.[V]			0.106287	0.00949194	1	14	2	B3LNY3	B3LNY3 [128-170]	1	4921.01	0	3.68336e+07		High	High	0.001545	0.05961	4.18	51.43
FALSE	High	[K].DNNTDNAVEFQDDAEEAEEENEDESFANVDELDGFDLNK.[V]	1xDeamidated [N/Q]		0.0124302	0	1	14	11	B3LNY3	B3LNY3 [132-170]	0	4436.77	0		No Quan Values	High	High	0	0.004508	4.03
FALSE	High	[K].DNNTDNAVEFQDDAEEAEEENEDESFANVDELDGFDLNK.[V]			0.000223774	0	1	14	5	B3LNY3	B3LNY3 [132-170]	0	4435.79	0	23547457		High	High	0	3.616e-05	5.55	51.57
FALSE	High	[K].VSDGKHVPINEK.[G]			0.145324	0.00949194	1	13	1	B3LNY3	B3LNY3 [171-182]	1	1322.71	0	8.15793e+06		High	High	0.001545	0.08299	2.15	11.99
FALSE	High	[K].HVPINEKGEVDYNMPVDK.[E]			0.00142458	0	1	14	3	B3LNY3	B3LNY3 [176-193]	1	2084.01	0	94253132		High	High	0	0.0003336	3.57	25.75
FALSE	High	[K].HVPINEKGEVDYNMPVDK.[E]	1xOxidation [M14]		0.0327338	0.00558668	1	14	1	B3LNY3	B3LNY3 [176-193]	1	2100.01	0	24398792		High	High	0.0008652	0.01434	2.2	21.33
FALSE	High	[K].HVPINEKGEVDYNMPVDKEFQK.[S]			0.000134522	0	1	14	15	B3LNY3	B3LNY3 [176-197]	2	2616.28	0	1771915801		High	High	0	1.958e-05	4.13	28.71
FALSE	High	[K].HVPINEKGEVDYNMPVDKEFQK.[S]	1xOxidation [M14]		0.00148351	0	1	14	13	B3LNY3	B3LNY3 [176-197]	2	2632.27	0	866407847		High	High	0	0.002061	3.98	25.28
FALSE	High	[K].GEVDYNMPVDK.[E]	1xOxidation [M7]		0.0673303	0.00558668	1	14	2	B3LNY3	B3LNY3 [183-193]	0	1282.56	0	21380870		High	High	0.0008652	0.03384	2.59	26.08
FALSE	High	[K].GEVDYNMPVDK.[E]			0.0284684	0.00558668	1	14	3	B3LNY3	B3LNY3 [183-193]	0	1266.57	0	48213900		High	High	0.0008652	0.01213	3.26	26.07
FALSE	High	[K].GEVDYNMPVDKEFQK.[S]			0.00066849	0	1	14	15	B3LNY3	B3LNY3 [183-197]	1	1798.83	0	1.07123e+09		High	High	0	0.0001343	4.75	30.93
FALSE	High	[K].GEVDYNMPVDKEFQK.[S]	1xOxidation [M7]		0.00537872	0	1	14	10	B3LNY3	B3LNY3 [183-197]	1	1814.83	0	550148624		High	High	0	0.007717	4.52	25.49
FALSE	High	[R].SSAPYALQR.[A]			0.151386	0.00949194	1	14	17	B3LNY3	B3LNY3 [210-218]	0	992.516	0	7.43791e+09		High	High	0.007281	0.1558	2.2	19.93
FALSE	High	[R].RNNLMLVPHIQEIVHAFK.[K]			0.00607418	0	1	10	6	B3LNY3	B3LNY3 [315-332]	1	2159.19	0	50164788		High	High	0	0.0019	3.72	43.68
FALSE	High	[R].RNNLMLVPHIQEIVHAFK.[K]	1xDeamidated [N/Q]		0.00599267	0	1	10	19	B3LNY3	B3LNY3 [315-332]	1	2160.17	0	41019701		High	High	0	0.004923	4	46.05
FALSE	High	[R].RNNLMLVPHIQEIVHAFKK.[I]			0.0297798	0.00558668	1	10	1	B3LNY3	B3LNY3 [315-333]	2	2287.29	0	3.54574e+06		High	High	0.0008652	0.01283	3.92	40.98
FALSE	High	[R].NNLMLVPHIQEIVHAFK.[K]	1xDeamidated [N/Q]		0.00172898	0	1	10	7	B3LNY3	B3LNY3 [316-332]	0	2004.07	0	61341667		High	High	0	0.0009294	3.64	51.47
FALSE	High	[R].NNLMLVPHIQEIVHAFK.[K]			0.00122232	0	1	10	11	B3LNY3	B3LNY3 [316-332]	0	2003.09	0	385609532		High	High	0	0.001337	4.17	47.17
FALSE	High	[R].NNLMLVPHIQEIVHAFK.[K]	1xDeamidated [Q/N]; 1xOxidation [M4]		0.00141818	0	1	10	13	B3LNY3	B3LNY3 [316-332]	0	2020.07	0	3.76183e+07		High	High	0	0.0007414	3.26	50.06
FALSE	High	[R].NNLMLVPHIQEIVHAFK.[K]	1xOxidation [M4]		0.0010026	0	1	10	9	B3LNY3	B3LNY3 [316-332]	0	2019.08	0	132298950		High	High	0	0.000851	3.98	45.18
FALSE	High	[R].NNLMLVPHIQEIVHAFKK.[I]	1xDeamidated [N/Q]		0.049546	0.00558668	1	10	9	B3LNY3	B3LNY3 [316-333]	1	2132.17	0	55367734		High	High	0.0008652	0.02359	3.27	47.84
FALSE	High	[R].NNLMLVPHIQEIVHAFKK.[I]			0.0167327	0	1	10	7	B3LNY3	B3LNY3 [316-333]	1	2131.18	0	193429066		High	High	0	0.006442	3.7	43.59
FALSE	High	[K].YKDEVTSHKEPQVGTLSNEELLK.[D]			0.000462073	0	1	11	7	B3LNY3	B3LNY3 [34-56]	2	2644.35	0	1635648256		High	High	0	0.0001087	4.51	27.69
FALSE	High	[K].YKDEVTSHKEPQVGTLSNEELLK.[D]	1xDeamidated [Q12]		0.110207	0.00949194	1	11	1	B3LNY3	B3LNY3 [34-56]	2	2645.33	0		Not Reliable	High	High	0.001545	0.06041	3.95
FALSE	High	[R].GENPEAVNVVIDAFEK.[T]			0.000219779	0	1	12	16	B3LNY3	B3LNY3 [371-386]	0	1730.86	0	5.97485e+08		High	High	0	0.0004728	5.01	49.65
FALSE	High	[K].TDLLEFLTK.[Y]			0.0432803	0.00558668	1	13	8	B3LNY3	B3LNY3 [387-395]	0	1079.6	0	5.33513e+08		High	High	0.0008652	0.05558	2.71	51.27
FALSE	High	[K].LIVLQFGDSSVYK.[Q]			0.00345939	0	1	14	13	B3LNY3	B3LNY3 [420-432]	0	1468.8	0	1268040426		High	High	0	0.004642	3.82	44.79
FALSE	High	[K].LIVLQFGDSSVYKQTK.[S]			0.0658279	0.00558668	1	14	1	B3LNY3	B3LNY3 [420-435]	1	1826.01	0	6.12929e+06		High	High	0.0008652	0.03297	2.76	38.51
FALSE	High	[K].EPQVGTLSNEELLK.[D]			0.022023	0	1	14	1	B3LNY3	B3LNY3 [43-56]	0	1556.82	0	135909488		High	High	0	0.008927	2.66	34.86
FALSE	High	[K].EPQVGTLSNEELLKDLDNMLR.[G]			0.00575463	0	1	14	3	B3LNY3	B3LNY3 [43-63]	1	2414.22	0	20790366		High	High	0	0.001786	3.31	51.55
FALSE	High	[K].SSIYNLHGLTYPSK.[H]	1xDeamidated [N5]		0.00392433	0	1	14	1	B3LNY3	B3LNY3 [436-449]	0	1580.8	0		Not Reliable	High	High	0	0.001125	4.41
FALSE	High	[K].SSIYNLHGLTYPSK.[H]			0.00147021	0	1	14	18	B3LNY3	B3LNY3 [436-449]	0	1579.81	0	1435719451		High	High	0	0.0003564	5.11	32.64
FALSE	High	[K].SSIYNLHGLTYPSKHPEK.[L]	1xDeamidated [N5]		0.0196779	0	1	14	3	B3LNY3	B3LNY3 [436-453]	1	2072.04	0	8.15338e+07		High	High	0	0.007806	5.05	27.08
FALSE	High	[K].SSIYNLHGLTYPSKHPEK.[L]			0.00163066	0	1	14	23	B3LNY3	B3LNY3 [436-453]	1	2071.06	0	4159518360		High	High	0	0.0005705	5.63	25.02
FALSE	High	[R].EDITSRFPDYNMPSSGLPK.[D]			0.000303957	0	1	14	12	B3LNY3	B3LNY3 [466-484]	1	2154.02	0	680588353		High	High	0	5.226e-05	6.16	39.1
FALSE	High	[R].EDITSRFPDYNMPSSGLPK.[D]	1xOxidation [M12]		6.17194e-05	0	1	14	9	B3LNY3	B3LNY3 [466-484]	1	2170.01	0	607209080		High	High	0	7.687e-06	6.17	35.14
FALSE	High	[R].FPDYNMPSSGLPK.[D]			0.00533049	0	1	14	24	B3LNY3	B3LNY3 [472-484]	0	1452.68	0	4384447893		High	High	0	0.00386	3.95	36.91
FALSE	High	[R].FPDYNMPSSGLPK.[D]	1xOxidation [M6]		0.00158719	0	1	14	19	B3LNY3	B3LNY3 [472-484]	0	1468.68	0	3191581374		High	High	0	0.001572	3.88	31.58
FALSE	High	[K].SKNPLNMALIVPEK.[H]	1xPhospho [S1]; 1xOxidation [M7]	B3LNY3 1xPhospho [S503]	0.0100137	0	1	4	1	B3LNY3	B3LNY3 [503-516]	1	1649.83	0	34115456		High	High	0	0.003467	3.99	34.32
FALSE	High	[K].SKNPLNMALIVPEK.[H]	1xDeamidated [N]; 1xOxidation [M7]		0.00750612	0	1	4	5	B3LNY3	B3LNY3 [503-516]	1	1570.85	0	65100490		High	High	0	0.003601	4.17	32.37
FALSE	High	[K].SKNPLNMALIVPEK.[H]	1xOxidation [M7]		0.00161604	0	1	4	21	B3LNY3	B3LNY3 [503-516]	1	1569.87	0	1982281348		High	High	0	0.001416	4.11	29.39
FALSE	High	[K].SKNPLNMALIVPEK.[H]	1xDeamidated [N6]		0.049546	0.00558668	1	4	1	B3LNY3	B3LNY3 [503-516]	1	1554.86	0	71381744		High	High	0.0008652	0.02359	4.19	38.37
FALSE	High	[K].SKNPLNMALIVPEK.[H]			0.00163802	0	1	4	25	B3LNY3	B3LNY3 [503-516]	1	1553.87	0	5.72241e+09		High	High	0	0.002706	4.27	35.82
FALSE	High	[K].NPLNMALIVPEK.[H]	1xOxidation [M5]		0.00445175	0	1	4	5	B3LNY3	B3LNY3 [505-516]	0	1354.74	0	514659712		High	High	0	0.004112	3.73	34.97
FALSE	High	[K].NPLNMALIVPEK.[H]			0.0016603	0	1	4	14	B3LNY3	B3LNY3 [505-516]	0	1338.74	0	1222123993		High	High	0	0.0004011	4.17	41.73
FALSE	High	[K].HIATPAPSPPSSPQLMHLGEGPRPR.[K]	1xOxidation [M16]		0.020126	0	1	12	6	B3LNY3	B3LNY3 [517-541]	0	2646.36	0	592469432		High	High	0	0.008032	2.39	26.02
FALSE	High	[K].HIATPAPSPPSSPQLMHLGEGPRPR.[K]	1xPhospho [S/T]	B3LNY3 1xPhospho [S/T]	0.002205	0	1	12	28	B3LNY3	B3LNY3 [517-541]	0	2710.33	0	2.48676e+09		High	High	0.0008652	0.01432	3.96	31.93
FALSE	High	[K].HIATPAPSPPSSPQLMHLGEGPRPR.[K]	1xPhospho [S]; 1xOxidation [M16]	B3LNY3 1xPhospho [S]	0.0191533	0	1	12	16	B3LNY3	B3LNY3 [517-541]	0	2726.32	0	1.18025e+09		High	High	0	0.01151	3.61	28.55
FALSE	High	[K].HIATPAPSPPSSPQLMHLGEGPRPR.[K]	2xPhospho [T/S]	B3LNY3 2xPhospho [T/S]	0.000370571	0	1	12	31	B3LNY3	B3LNY3 [517-541]	0	2790.29	0	1640837516		High	High	0.001545	0.06148	4.36	34.21
FALSE	High	[K].HIATPAPSPPSSPQLMHLGEGPRPR.[K]	1xDeamidated [Q14]; 2xPhospho [S11; S]	B3LNY3 2xPhospho [S527; S]	0.0497698	0.00558668	1	12	2	B3LNY3	B3LNY3 [517-541]	0	2791.28	0		No Quan Values	High	High	0.0008652	0.02371	3.32
FALSE	High	[K].HIATPAPSPPSSPQLMHLGEGPRPR.[K]	2xPhospho [S11; S]; 1xOxidation [M16]	B3LNY3 2xPhospho [S527; S]	0.00314721	0	1	12	15	B3LNY3	B3LNY3 [517-541]	0	2806.29	0	714297408		High	High	0	0.006463	4.95	30.38
FALSE	High	[K].HIATPAPSPPSSPQLMHLGEGPRPR.[K]	3xPhospho [T4; S11; S12]	B3LNY3 3xPhospho [T520; S527; S528]	0.0124863	0	1	12	4	B3LNY3	B3LNY3 [517-541]	0	2870.26	0	209000192		High	High	0	0.006985	3.87	36.15
FALSE	High	[K].HIATPAPSPPSSPQLMHLGEGPRPR.[K]	3xPhospho [T4; S11; S12]; 1xOxidation [M16]	B3LNY3 3xPhospho [T520; S527; S528]	0.0580158	0.00558668	1	12	2	B3LNY3	B3LNY3 [517-541]	0	2886.26	0	96501072		High	High	0.0008652	0.02893	3.85	31.4
FALSE	High	[K].HIATPAPSPPSSPQLMHLGEGPRPR.[K]			0.00580669	0	1	12	11	B3LNY3	B3LNY3 [517-541]	0	2630.36	0	1337455280		High	High	0.0008652	0.02892	3.59	28.95
FALSE	High	[R].KPDNDIVIPFSTEEAAR.[I]			0.000377307	0	1	12	40	B3LNY3	B3LNY3 [577-593]	0	1901.96	8	8.27521e+09		High	High	0	0.0004284	5.01	35.47
FALSE	High	[R].KPDNDIVIPFSTEEAAR.[I]	1xDeamidated [N4]		9.17363e-05	0	1	12	17	B3LNY3	B3LNY3 [577-593]	0	1902.94	5	3213531608		High	High	0	0.0001463	5.14	36.88
FALSE	High	[R].ILSESLEIK.[L]			0.114274	0.00949194	1	14	11	B3LNY3	B3LNY3 [594-602]	0	1031.6	0	4659247289		High	High	0.007761	0.167	2.46	30.8
FALSE	High	[R].ILSESLEIKLSTK.[Q]			0.0291167	0.00558668	1	14	2	B3LNY3	B3LNY3 [594-606]	1	1460.86	0	2.1398e+07		High	High	0.0008652	0.01245	2.84	33.64
FALSE	High	[R].GWKQQLENEPYDYAALNHDANSSK.[E]			0.00105352	0	1	12	1	B3LNY3	B3LNY3 [621-644]	1	2778.28	0	9050043		High	High	0	0.0002321	4.61	34.9
FALSE	High	[K].QQLENEPYDYAALNHDANSSK.[E]			0.000223774	0	1	12	10	B3LNY3	B3LNY3 [624-644]	0	2407.08	0	370232516		High	High	0	6.591e-05	5.96	30.04
FALSE	High	[K].QQLENEPYDYAALNHDANSSK.[E]	1xDeamidated [N/Q]		0.0010026	0	1	12	12	B3LNY3	B3LNY3 [624-644]	0	2408.06	0	84001081		High	High	0	0.0002385	6.43	31.27
FALSE	High	[K].QQLENEPYDYAALNHDANSSKEEK.[S]	1xDeamidated [N]		0.000387642	0	1	12	5	B3LNY3	B3LNY3 [624-647]	1	2794.24	0	192263456		High	High	0	0.002605	4.87	28.43
FALSE	High	[K].QQLENEPYDYAALNHDANSSKEEK.[S]			0.000186045	0	1	12	9	B3LNY3	B3LNY3 [624-647]	1	2793.26	0	1184962400		High	High	0	0.0008578	6.09	27.04
FALSE	High	[R].KSEVSDKNLLNMLTPQLEIVR.[A]			1.62124e-05	0	1	10	22	B3LNY3	B3LNY3 [689-709]	2	2427.33	0	1894195026		High	High	0	2.492e-06	5.51	46.72
FALSE	High	[R].KSEVSDKNLLNMLTPQLEIVR.[A]	1xDeamidated [N]; 1xOxidation [M12]		0.0413736	0.00558668	1	10	4	B3LNY3	B3LNY3 [689-709]	2	2444.31	0	26869423		High	High	0.0008652	0.019	4.73	38.82
FALSE	High	[R].KSEVSDKNLLNMLTPQLEIVR.[A]	1xDeamidated [N/Q]		0.0673303	0.00558668	1	10	3	B3LNY3	B3LNY3 [689-709]	2	2428.31	0	46008164		High	High	0.004785	0.1392	4.24	42.91
FALSE	High	[R].KSEVSDKNLLNMLTPQLEIVR.[A]	1xOxidation [M12]		0.00231699	0	1	10	2	B3LNY3	B3LNY3 [689-709]	2	2443.32	0	2.53165e+08		High	High	0	0.0005986	4.21	41.79
FALSE	High	[K].SEVSDKNLLNMLTPQLEIVR.[A]	1xDeamidated [N]; 1xOxidation [M11]		0.127985	0.00949194	1	10	5	B3LNY3	B3LNY3 [690-709]	1	2316.21	0		No Quan Values	High	High	0.001545	0.07221	4.23
FALSE	High	[K].SEVSDKNLLNMLTPQLEIVR.[A]			0.00271257	0	1	10	11	B3LNY3	B3LNY3 [690-709]	1	2299.23	0	1.67684e+08		High	High	0	0.000723	4.22	51.46
FALSE	High	[K].SEVSDKNLLNMLTPQLEIVR.[A]	1xOxidation [M11]		0.0029549	0	1	10	4	B3LNY3	B3LNY3 [690-709]	1	2315.23	0	151372418		High	High	0	0.001323	4.93	46.66
FALSE	High	[K].NLLNMLTPQLEIVR.[A]	1xDeamidated [Q/N]; 1xOxidation [M5]		0.0282131	0.00558668	1	10	2	B3LNY3	B3LNY3 [696-709]	0	1670.91	0	11006073		High	High	0.0008652	0.01204	2.97	48.11
FALSE	High	[K].NLLNMLTPQLEIVR.[A]	1xOxidation [M5]		0.0212437	0	1	10	3	B3LNY3	B3LNY3 [696-709]	0	1669.93	0	28921351		High	High	0	0.008571	2.93	50.83
FALSE	High	[K].NLLNMLTPQLEIVR.[A]			0.00310498	0	1	10	19	B3LNY3	B3LNY3 [696-709]	0	1653.94	0	3.07961e+08		High	High	0	0.002591	3.57	51.57
FALSE	High	[R].NSFHADKR.[N]			0.138875	0.00949194	1	14	1	B3LNY3	B3LNY3 [71-78]	1	974.48	0	11421060		High	High	0.001545	0.0789	2.6	6.74
FALSE	High	[K].FEHLAVVIHDSR.[Y]			0.00361875	0	1	14	9	B3LNY3	B3LNY3 [737-748]	0	1422.75	0	2.20939e+08		High	High	0	0.001217	4.17	24.95
FALSE	High	[K].YSEVYPER.[V]			0.143358	0.00949194	1	14	3	B3LNY3	B3LNY3 [760-767]	0	1042.48	0	3763082888		High	High	0.009342	0.1946	2.41	19.99
FALSE	High	[K].RNKSDGNISALTFK.[A]	1xPhospho [S4]	B3LNY3 1xPhospho [S81]	0.150017	0.00949194	1	13	1	B3LNY3	B3LNY3 [78-91]	2	1630.79	0	13403824		High	High	0.001545	0.08604	2.88	24.91
FALSE	High	[R].NKSDGNISALTFK.[A]	1xDeamidated [N1]		0.00673711	0	1	13	2	B3LNY3	B3LNY3 [79-91]	1	1395.71	0	3.63722e+07		High	High	0	0.002153	4.17	31.09
FALSE	High	[R].NKSDGNISALTFK.[A]			0.00453267	0	1	13	5	B3LNY3	B3LNY3 [79-91]	1	1394.73	0	632988880		High	High	0	0.003168	4.12	25.69
FALSE	High	[R].NKSDGNISALTFK.[A]	1xDeamidated [N1]; 1xPhospho [S3]	B3LNY3 1xPhospho [S81]	0.0502205	0.00558668	1	13	1	B3LNY3	B3LNY3 [79-91]	1	1475.68	0	236843184		High	High	0.0008652	0.02397	3.66	36.93
FALSE	High	[R].NKSDGNISALTFK.[A]	1xPhospho [S3]	B3LNY3 1xPhospho [S81]	0.00360249	0	1	13	21	B3LNY3	B3LNY3 [79-91]	1	1474.69	0	6600986524		High	High	0	0.001017	4.84	31.01
FALSE	High	[R].ESYSVDDSGEVDTEIMPSFAYLLR.[I]			0.000107883	0	1	13	26	B3LNY3	B3LNY3 [792-815]	0	2723.24	0	2.9209e+08		High	High	0	6.196e-05	4.57	51.6
FALSE	High	[R].ESYSVDDSGEVDTEIMPSFAYLLR.[I]	1xOxidation [M16]		0.000375612	0	1	13	12	B3LNY3	B3LNY3 [792-815]	0	2739.23	0	46955826		High	High	0	0.006518	3.83	51.55
FALSE	High	[K].SDGNISALTFK.[A]			0.014618	0	1	13	8	B3LNY3	B3LNY3 [81-91]	0	1152.59	0	673915293		High	High	0.0008652	0.0185	4	32.37
FALSE	High	[R].NSSSQDLLNK.[E]	1xPhospho [S]	B3LNY3 1xPhospho [S]	0.0720477	0.00558668	1	12	6	B3LNY3	B3LNY3 [937-946]	0	1185.51	0	215101357		High	High	0.001545	0.05814	3.95	21.29
FALSE	High	[R].NSSSQDLLNK.[E]	1xDeamidated [N1]; 1xPhospho [S3]	B3LNY3 1xPhospho [S939]	0.0606927	0.00558668	1	12	2	B3LNY3	B3LNY3 [937-946]	0	1186.5	0	1.40182e+07		High	High	0.0008652	0.02995	3.67	27.96
FALSE	High	[R].NSSSQDLLNK.[E]			0.0236685	0	1	12	10	B3LNY3	B3LNY3 [937-946]	0	1105.55	0	7.76688e+08		High	High	0.0008652	0.01244	3.33	16.45
FALSE	High	[R].NSSSQDLLNK.[E]	1xDeamidated [N/Q]		0.0185589	0	1	12	5	B3LNY3	B3LNY3 [937-946]	0	1106.53	0	174517186		High	High	0	0.007296	3.38	22.01
FALSE	High	[R].SGLEGDIR.[T]			0.0836299	0.00558668	1	14	21	B3LNY3	B3LNY3 [94-101]	0	846.432	0	6.68437e+09		High	High	0.004246	0.1256	2.77	19.09
FALSE	High	[R].KLLPFINSGK.[L]	1xPhospho [S8]	G1UAU3 1xPhospho [S478]	0.10774	0.00949194	1	1	1	G1UAU3	G1UAU3 [471-480]	1	1196.64	0	2.94542e+06		High	High	0.001545	0.05889	2.53	24.67
FALSE	High	[K].VDQLMLIIQAR.[KQ]			0.054221	0.00558668	1	19	1	G2WMY9	G2WMY9 [539-549]	0	1299.75	0	2582484		High	High	0.0008652	0.02618	2.38	45.75
FALSE	High	[R].NESISYYTNFNQPR.[Y]			0.0130028	0	1	17	1	G2WMY9	G2WMY9 [59-72]	0	1732.79	0	1.21682e+06		High	High	0	0.004761	3.41	35.05
FALSE	High	[K].LAEMNPSENIPLEER.[Q]			0.0577547	0.00558668	1	13	1	G2WMY9	G2WMY9 [719-733]	0	1741.84	0	3136078		High	High	0.0008652	0.02818	2.82	35.17
FALSE	High	[R].GRPPVIDLPYVLR.[I]			0.115314	0.00949194	1	14	1	N1P250	N1P250 [228-240]	0	1494.88	0	1.34614e+06		High	High	0.001545	0.06361	1.92	41.08
FALSE	High	[K].EIVTNILKPGR.[T]			0.0532518	0.00558668	1	12	2	N1P2T1	N1P2T1 [326-336]	0	1239.74	0	17466918		High	High	0.0008652	0.02567	2.96	28.17
FALSE	High	[K].EVYESVIQYIEK.[T]			0.0506754	0.00558668	1	1	1	N1P2T1	N1P2T1 [340-351]	0	1499.76	0	10302597		High	High	0.0008652	0.02415	2.94	47.31
FALSE	High	[K].KVEELPYEESADNQFVR.[S]			0.00127289	0	1	14	1	N1P2T1	N1P2T1 [608-624]	1	2052.99	0	20652050		High	High	0	0.0002916	5.69	33.21
FALSE	High	[K].RVPSTVFIHENGIR.[FY]	1xDeamidated [N11]		0.0646503	0.00558668	1	17	1	N1P2T1	N1P2T1 [693-706]	1	1625.88	0	13857117		High	High	0.0008652	0.03226	3.42	26.99
FALSE	High	[R].EASDMSVDETGGGR.[R]			0.0477912	0.00558668	1	14	1	N1P2T1	N1P2T1 [763-776]	0	1410.58	0	5.6284e+06		High	High	0.0008652	0.02256	2.5	17.83
FALSE	High	[R].VIASIGTEELDGNKWPDLVPNLIQAASGEDVQTR.[QK]			0.0413736	0.00558668	1	10	1	N1P3I5	N1P3I5 [105-138]	1	3635.86	0	2.50191e+06		High	High	0.0008652	0.019	4.85	51.56
FALSE	High	[R].LKQFQTEEMK.[HGLQ]			0.12455	0.00949194	1	18	1	N1P3I5	N1P3I5 [1075-1084]	1	1281.65	0	5.25832e+06		High	High	0.001545	0.06961	2.72	18.4
FALSE	High	[R].SLSAQALNHVSALIEEQETINPVQAQK.[F]			0.00211742	0	1	13	3	N1P3I5	N1P3I5 [181-207]	0	2918.52	0	35531040		High	High	0	0.001315	5.19	48.96
FALSE	High	[K].TLQTQFYTQPTTLPALIHILQNGSDDSLK.[Q]	1xDeamidated [Q/N]		0.0348643	0.00558668	1	12	2	N1P3I5	N1P3I5 [28-56]	0	3244.67	1	4400135		High	High	0.0008652	0.01551	4.04	51.56
FALSE	High	[K].LGPEIIVAALK.[V]			0.101124	0.00558668	1	1	1	N1P3I5	N1P3I5 [297-307]	0	1123.71	0	104912144		High	High	0.0008652	0.0545	2.48	45.08
FALSE	High	[R].ANTFENISTMAR.[A]	1xOxidation [M10]		0.0723737	0.00558668	1	16	1	N1P3I5	N1P3I5 [550-561]	0	1370.64	0	5.74126e+06		High	High	0.0008652	0.03693	2.46	26.24
FALSE	High	[R].SDAFAEFAEPLVNSAYEAIK.[T]			0.000937104	0	1	16	3	N1P3I5	N1P3I5 [565-584]	0	2172.05	0	4466142		High	High	0	0.0002018	4.69	51.59
FALSE	High	[KR].QLAGVEAR.[K]			0.10872	0.00949194	1	20	1	N1P3I5	N1P3I5 [57-64]	0	843.468	0	15984793		High	High	0.001545	0.05955	2.4	14.09
FALSE	High	[R].ESGYAFIANLAK.[V]			0.0112576	0	1	19	3	N1P3I5	N1P3I5 [592-603]	0	1283.66	0	31406424		High	High	0	0.00399	2.42	44.4
FALSE	High	[K].VYGENFAPFLK.[T]			0.0770975	0.00558668	1	17	2	N1P3I5	N1P3I5 [604-614]	0	1284.66	0	36597096		High	High	0.0008652	0.03978	2.51	43.5
FALSE	High	[K].EVASAALSELALGTK.[EK]			0.00266414	0	1	16	2	N1P3I5	N1P3I5 [667-681]	0	1459.8	0	39955232		High	High	0	0.001336	3.58	41.98
FALSE	High	[K].VLNEQVDESYGLR.[E]			0.0167327	0	1	16	1	N1P3I5	N1P3I5 [694-706]	0	1521.75	1	46255600		High	High	0	0.00643	3.54	31.51
FALSE	High	[R].ETALNTIWNVVK.[SA]			0.00760822	0	1	17	4	N1P3I5	N1P3I5 [707-718]	0	1387.76	0	29453682		High	High	0	0.002501	3.41	48.9
FALSE	High	[K].GIPASSYVNADVLAVIQAAR.[E]			0.000608164	0	1	12	2	N1P3I5	N1P3I5 [734-753]	0	2015.09	0	11750979		High	High	0	0.0001204	4.57	51.55
FALSE	High	[K].TSLLQTAFSEPK.[E]			0.00323341	0	1	14	3	N1P3I5	N1P3I5 [84-95]	0	1321.7	0	38601328		High	High	0	0.005574	3.72	39.16
FALSE	High	[K].VFDNFRPVVFGLFQSK.[S]			0.0155694	0	1	15	1	N1P3I5	N1P3I5 [860-875]	0	1900.01	0	3.48895e+06		High	High	0	0.005882	3.14	51.49
FALSE	High	[R].SSAVGAASEIALGMK.[E]			0.0215326	0	1	18	4	N1P3I5	N1P3I5 [881-895]	0	1391.72	0	26484258		High	High	0	0.008708	3.2	37.72
FALSE	High	[K].ALYELLSAADQK.[A]			0.0157103	0	1	12	3	N1P3I5	N1P3I5 [949-960]	0	1321.7	0	47761952		High	High	0	0.006139	3.56	40.87
FALSE	High	[K].ALAAEDDEATR.[E]			0.0327338	0.00558668	1	15	2	N1P3I5	N1P3I5 [961-971]	0	1161.54	0	14884493		High	High	0.0008652	0.01438	2.25	14.93
FALSE	High	[R].AFSFLTIVAR.[I]			0.153464	0.00949194	1	1	1	N1P3Q4	N1P3Q4 [812-821]	0	1124.65	0	4522405		High	High	0.001545	0.0886	1.97	49.66
FALSE	High	[K].NLNPDLPSLK.[T]			0.149338	0.00949194	1	17	2	N1P3Q4	N1P3Q4 [909-918]	0	1110.62	0	10465084		High	High	0.004785	0.1291	2.79	32.58
FALSE	High	[K].VTHEQQTDIDSECEITEVDDENVNENKSQEMIQDIPAR.[D]	2xDeamidated [Q/N]; 1xPhospho [T/S]	P50582 1xPhospho [S/T]	0.0863182	0.00558668	1	1	6	P50582	P50582 [12-49]	1	4483.89	0		No Quan Values	High	High	0.0008652	0.04535	0.47

## Sheet: WT3
Checked	Confidence	Annotated Sequence	Modifications	Modifications in Master Proteins	Qvality PEP	Qvality q-value	# Protein Groups	# Proteins	# PSMs	Master Protein Accessions	Positions in Master Proteins	# Missed Cleavages	Theo. MH+ [Da]	# Razor Quan Results	Abundances (Normalized): F5: Sample	Quan Info	Found in Sample: [S5] F5: Sample	Confidence (by Search Engine): Sequest HT	Percolator q-Value (by Search Engine): Sequest HT	Percolator PEP (by Search Engine): Sequest HT	XCorr (by Search Engine): Sequest HT	Top Apex RT [min]
FALSE	High	[K].VLNQQVDESYGLR.[E]	1xDeamidated [Q]		0.0227774	0	0	1	2			0	1521.75	0		No Quan Values	High	High	0	0.02686	3.5	31.24
FALSE	High	[K].ASSLVSLSSSSATPSTSR.[S]			0.0416209	0	1	15	1	A0A0L8RM00	A0A0L8RM00 [391-408]	0	1724.87	0	3.73962e+06		High	High	0	0.04383	3.5	27.93
FALSE	High	[R].ALIDVSNLENQIR.[F]			0.0133387	0	1	17	1	A0A0L8VG63	A0A0L8VG63 [522-534]	0	1484.81	0	12625193		High	High	0	0.01726	3.3	44.92
FALSE	High	[R].KIPVGYSSNDDEDTRVK.[M]			0.0166797	0	1	9	1	A0A0L8VJZ4	A0A0L8VJZ4 [193-209]	2	1922.95	0	12060836		High	High	0	0.02074	3.26	17.63
FALSE	High	[K].KPADLASLLLNSAGDAQGDEAPALK.[L]			0.000686552	0	1	13	1	A0A0L8VRZ1	A0A0L8VRZ1 [930-954]	0	2465.29	0	5984606		High	High	0	0.001493	5.47	48.11
FALSE	High	[K].TSGTSTTFNDIDFAK.[K]			0.0755399	0.00771005	1	12	1	A0A0L8VUN1	A0A0L8VUN1 [107-121]	0	1604.74	0	7.4746e+06		High	High	0.001454	0.07092	3.76	35.46
FALSE	High	[R].LIATAIAGYLAYK.[D]			0.00394111	0	1	16	1	A0A6C1DMR3	A0A6C1DMR3 [692-704]	0	1367.79	0	4.6928e+06		High	High	0	0.006316	2.7	47.75
FALSE	High	[K].FNTGSSEAQAADEKPR.[H]			0.0245394	0	1	8	1	A0A6C1DMR3	A0A6C1DMR3 [923-938]	0	1707.79	0	2140421		High	High	0	0.02852	2.84	16.85
FALSE	High	[R].SLSAQALNHVSALIEEQETINPVQAQK.[F]			0.00066369	0	1	13	2	A0A6C1DSN6	A0A6C1DSN6 [181-207]	0	2918.52	0	27084612		High	High	0	0.001446	4.45	48.56
FALSE	High	[R].ESGYAFIANLAK.[V]			0.0416209	0	1	19	2	A0A6C1DSN6	A0A6C1DSN6 [592-603]	0	1283.66	0	30718494		High	High	0	0.04802	2.27	44.54
FALSE	High	[K].VLNEQVDESYGLR.[E]			0.0227774	0	1	16	1	A0A6C1DSN6	A0A6C1DSN6 [694-706]	0	1521.75	1	51237424		High	High	0	0.02686	3.5	31.24
FALSE	High	[R].ETALNTIWNVVK.[SA]			0.00931553	0	1	17	3	A0A6C1DSN6	A0A6C1DSN6 [707-718]	0	1387.76	0	37567260		High	High	0	0.01283	3.54	48.64
FALSE	High	[K].GIPASSYVNADVLAVIQAAR.[E]			0.000520075	0	1	12	2	A0A6C1DSN6	A0A6C1DSN6 [734-753]	0	2015.09	0	8438362		High	High	0	0.001186	4.54	51.46
FALSE	High	[K].VFDNFRPVVFGLFQSK.[S]			0.0152738	0	1	15	1	A0A6C1DSN6	A0A6C1DSN6 [860-875]	0	1900.01	0	3.82497e+06		High	High	0	0.01934	3.11	51.41
FALSE	High	[R].SSAVGAASELALGMK.[E]			0.0229323	0	1	18	2	A0A6C1DSN6	A0A6C1DSN6 [881-895]	0	1391.72	0	8914789		High	High	0	0.0269	3.5	37.8
FALSE	High	[K].ALYELLSAADQK.[A]			0.0564528	0.00771005	1	12	1	A0A6C1DSN6	A0A6C1DSN6 [949-960]	0	1321.7	0	40079312		High	High	0.001454	0.05616	3.67	41
FALSE	High	[K].ALAAEDDEATR.[E]			0.0381127	0	1	15	1	A0A6C1DSN6	A0A6C1DSN6 [961-971]	0	1161.54	0	20836502		High	High	0	0.0407	2.96	15.31
FALSE	High	[R].SDDNDEIAVAPR.[C]			0.0315286	0	1	9	1	A0A6C1DW92	A0A6C1DW92 [126-137]	0	1301.6	0	4.86469e+06		High	High	0	0.03497	3.18	22.05
FALSE	High	[R].TIDIQQDSSDENDNFK.[F]	1xPhospho [S]	A0A6L0ZS03 1xPhospho [S]; B3LNY3 1xPhospho [S]	0.00603868	0	2	11	7	A0A6L0ZS03; B3LNY3	A0A6L0ZS03 [102-117]; B3LNY3 [102-117]	0	1948.78	0	123305160	Shared	High	High	0	0.04741	4.26	32.16
FALSE	High	[R].TIDIQQDSSDENDNFK.[F]			0.000796874	0	2	11	7	A0A6L0ZS03; B3LNY3	A0A6L0ZS03 [102-117]; B3LNY3 [102-117]	0	1868.81	0	1177793860	Shared	High	High	0	0.004583	4.84	28.72
FALSE	High	[R].TIDIQQDSSDENDNFKFSDDGVNK.[D]	1xPhospho [S]	A0A6L0ZS03 1xPhospho [S]; B3LNY3 1xPhospho [S]	0.0163442	0	2	11	2	A0A6L0ZS03; B3LNY3	A0A6L0ZS03 [102-125]; B3LNY3 [102-125]	1	2811.16	0	32831512	Shared	High	High	0	0.0204	4.03	37.84
FALSE	High	[R].TIDIQQDSSDENDNFKFSDDGVNK.[D]			0.000739659	0	2	11	5	A0A6L0ZS03; B3LNY3	A0A6L0ZS03 [102-125]; B3LNY3 [102-125]	1	2731.2	0	231034432	Shared	High	High	0	0.004111	4.18	34.97
FALSE	High	[R].TIDIQQDSSDENDNFKFSDDGVNKDR.[N]	1xDeamidated [N]; 1xPhospho [S]	A0A6L0ZS03 1xPhospho [S]; B3LNY3 1xPhospho [S]	0.0170221	0	2	11	4	A0A6L0ZS03; B3LNY3	A0A6L0ZS03 [102-127]; B3LNY3 [102-127]	2	3083.27	0	23962110	Shared	High	High	0	0.02114	4.44	35.11
FALSE	High	[R].TIDIQQDSSDENDNFKFSDDGVNKDR.[N]	1xPhospho [S]	A0A6L0ZS03 1xPhospho [S]; B3LNY3 1xPhospho [S]	0.00105911	0	2	11	7	A0A6L0ZS03; B3LNY3	A0A6L0ZS03 [102-127]; B3LNY3 [102-127]	2	3082.29	0	137981174	Shared	High	High	0	0.002128	4.7	34.3
FALSE	High	[R].TIDIQQDSSDENDNFKFSDDGVNKDR.[N]	1xDeamidated [N/Q]		0.000549034	0	2	11	10	A0A6L0ZS03; B3LNY3	A0A6L0ZS03 [102-127]; B3LNY3 [102-127]	2	3003.31	0	160515665	Shared	High	High	0	0.001242	4.95	32.98
FALSE	High	[R].TIDIQQDSSDENDNFKFSDDGVNKDR.[N]			0.000150572	0	2	11	6	A0A6L0ZS03; B3LNY3	A0A6L0ZS03 [102-127]; B3LNY3 [102-127]	2	3002.32	0	1102644920	Shared	High	High	0	0.0004257	4.07	31.9
FALSE	High	[K].FSDDGVNKDR.[N]			0.0642062	0.00771005	2	12	6	A0A6L0ZS03; B3LNY3	A0A6L0ZS03 [118-127]; B3LNY3 [118-127]	1	1152.53	0	700935744	Shared	High	High	0.006744	0.1405	2.97	12.03
FALSE	High	[K].DRNNEKDNNTDNAVEFQDDAEEAEEENEDESFANVDELDGFDLNK.[V]			0.00167869	0	2	14	2	A0A6L0ZS03; B3LNY3	A0A6L0ZS03 [126-170]; B3LNY3 [126-170]	2	5192.14	0	35875252	Shared	High	High	0	0.01539	4.27	50.5
FALSE	High	[R].NNEKDNNTDNAVEFQDDAEEAEEENEDESFANVDELDGFDLNK.[V]	2xDeamidated [N25; N32]		0.0223193	0	2	14	2	A0A6L0ZS03; B3LNY3	A0A6L0ZS03 [128-170]; B3LNY3 [128-170]	1	4922.98	0		No Quan Values	High	High	0	0.02629	4.59
FALSE	High	[R].NNEKDNNTDNAVEFQDDAEEAEEENEDESFANVDELDGFDLNK.[V]	1xDeamidated [Q/N]		0.0140815	0	2	14	9	A0A6L0ZS03; B3LNY3	A0A6L0ZS03 [128-170]; B3LNY3 [128-170]	1	4922	0		No Quan Values	High	High	0.008672	0.1636	4.12
FALSE	High	[R].NNEKDNNTDNAVEFQDDAEEAEEENEDESFANVDELDGFDLNK.[V]			0.000355905	0	2	14	1	A0A6L0ZS03; B3LNY3	A0A6L0ZS03 [128-170]; B3LNY3 [128-170]	1	4921.01	0	19029212	Shared	High	High	0	0.0008668	6.11	51.33
FALSE	High	[R].NNEKDNNTDNAVEFQDDAEEAEEENEDESFANVDELDGFDLNKVSDGK.[H]	1xDeamidated [N]		0.0144682	0	2	13	2	A0A6L0ZS03; B3LNY3	A0A6L0ZS03 [128-175]; B3LNY3 [128-175]	2	5408.24	0		No Quan Values	High	High	0	0.01844	6.07
FALSE	High	[R].NNEKDNNTDNAVEFQDDAEEAEEENEDESFANVDELDGFDLNKVSDGK.[H]			0.00187084	0	2	13	2	A0A6L0ZS03; B3LNY3	A0A6L0ZS03 [128-175]; B3LNY3 [128-175]	2	5407.25	0	50007944	Shared	High	High	0	0.003412	5.44	49.95
FALSE	High	[K].HVPINEKGEVDYNMPVDK.[E]			0.0137051	0	2	14	1	A0A6L0ZS03; B3LNY3	A0A6L0ZS03 [176-193]; B3LNY3 [176-193]	1	2084.01	0	28710314	Shared	High	High	0	0.01768	3.31	25.75
FALSE	High	[K].HVPINEKGEVDYNMPVDKEFQK.[S]	1xOxidation [M14]		0.000198771	0	2	14	12	A0A6L0ZS03; B3LNY3	A0A6L0ZS03 [176-197]; B3LNY3 [176-197]	2	2632.27	0	834878849	Shared	High	High	0	0.0007081	4.57	25.21
FALSE	High	[K].HVPINEKGEVDYNMPVDKEFQK.[S]			0.00125453	0	2	14	7	A0A6L0ZS03; B3LNY3	A0A6L0ZS03 [176-197]; B3LNY3 [176-197]	2	2616.28	0	690891488	Shared	High	High	0	0.02101	4	28.82
FALSE	High	[K].GEVDYNMPVDKEFQK.[S]	1xOxidation [M7]		0.047659	0	2	14	2	A0A6L0ZS03; B3LNY3	A0A6L0ZS03 [183-197]; B3LNY3 [183-197]	1	1814.83	0	254988248	Shared	High	High	0	0.04903	3.98	25.45
FALSE	High	[K].GEVDYNMPVDKEFQK.[S]			0.00659453	0	2	14	4	A0A6L0ZS03; B3LNY3	A0A6L0ZS03 [183-197]; B3LNY3 [183-197]	1	1798.83	0	350388784	Shared	High	High	0	0.00966	4.41	30.75
FALSE	High	[K].YKDEVTSHKEPQVGTLSNEELLK.[D]			8.81769e-05	0	2	11	4	A0A6L0ZS03; B3LNY3	A0A6L0ZS03 [34-56]; B3LNY3 [34-56]	2	2644.35	0	687869632	Shared	High	High	0	0.02609	3.92	27.55
FALSE	High	[K].YKDEVTSHKEPQVGTLSNEELLK.[D]	1xDeamidated [Q/N]		0.00086435	0	2	11	7	A0A6L0ZS03; B3LNY3	A0A6L0ZS03 [34-56]; B3LNY3 [34-56]	2	2645.33	0		No Quan Values	High	High	0	0.01621	5.09
FALSE	High	[K].LIVLQFGDSSVYK.[Q]			0.00931553	0	2	14	10	A0A6L0ZS03; B3LNY3	A0A6L0ZS03 [420-432]; B3LNY3 [420-432]	0	1468.8	0	1183002102	Shared	High	High	0	0.01286	3.64	44.87
FALSE	High	[K].EPQVGTLSNEELLK.[D]			0.0207168	0	2	14	1	A0A6L0ZS03; B3LNY3	A0A6L0ZS03 [43-56]; B3LNY3 [43-56]	0	1556.82	0	79845224	Shared	High	High	0	0.0248	3.42	34.94
FALSE	High	[K].SSIYNLHGLTYPSK.[H]			0.00185821	0	2	14	13	A0A6L0ZS03; B3LNY3	A0A6L0ZS03 [436-449]; B3LNY3 [436-449]	0	1579.81	0	1017436093	Shared	High	High	0	0.004981	4.55	32.49
FALSE	High	[K].SSIYNLHGLTYPSKHPEK.[L]			0.000739659	0	2	14	22	A0A6L0ZS03; B3LNY3	A0A6L0ZS03 [436-453]; B3LNY3 [436-453]	1	2071.06	0	2752346946	Shared	High	High	0	0.04447	4.93	24.93
FALSE	High	[K].LSISPLHYQAFR.[E]			0.0139864	0	2	16	17	A0A6L0ZS03; B3LNY3	A0A6L0ZS03 [454-465]; B3LNY3 [454-465]	0	1431.77	0	6131079149	Shared	High	High	0	0.04456	3.47	35.8
FALSE	High	[K].LSISPLHYQAFREDITSR.[F]			0.0266172	0	2	16	2	A0A6L0ZS03; B3LNY3	A0A6L0ZS03 [454-471]; B3LNY3 [454-471]	1	2133.11	0	1088595968	Shared	High	High	0	0.03048	1.85	37.56
FALSE	High	[R].EDITSRFPDYNMPSSGLPK.[D]	1xOxidation [M12]		3.34734e-05	0	2	14	6	A0A6L0ZS03; B3LNY3	A0A6L0ZS03 [466-484]; B3LNY3 [466-484]	1	2170.01	0	463236648	Shared	High	High	0	0.0003783	6.13	35.21
FALSE	High	[R].EDITSRFPDYNMPSSGLPK.[D]			0.00086435	0	2	14	6	A0A6L0ZS03; B3LNY3	A0A6L0ZS03 [466-484]; B3LNY3 [466-484]	1	2154.02	0	329388140	Shared	High	High	0	0.001806	5.44	39.26
FALSE	High	[R].FPDYNMPSSGLPK.[D]	1xOxidation [M6]		0.00205693	0	2	14	12	A0A6L0ZS03; B3LNY3	A0A6L0ZS03 [472-484]; B3LNY3 [472-484]	0	1468.68	0	2052160096	Shared	High	High	0	0.003701	4.15	31.22
FALSE	High	[R].FPDYNMPSSGLPK.[D]			0.00386183	0	2	14	6	A0A6L0ZS03; B3LNY3	A0A6L0ZS03 [472-484]; B3LNY3 [472-484]	0	1452.68	0	1300628480	Shared	High	High	0	0.02381	3.73	36.6
FALSE	High	[K].DVDKSESLSQFLEIPRPK.[S]			1.68886e-05	0	2	15	64	A0A6L0ZS03; B3LNY3	A0A6L0ZS03 [485-502]; B3LNY3 [485-502]	1	2088.1	0	6.81549e+09	Shared	High	High	0	6.992e-05	5.71	41.32
FALSE	High	[K].SESLSQFLEIPRPK.[S]			0.00112568	0	2	15	7	A0A6L0ZS03; B3LNY3	A0A6L0ZS03 [489-502]; B3LNY3 [489-502]	0	1630.88	0	376883976	Shared	High	High	0	0.002242	4.52	41.9
FALSE	High	[R].KPNNDIVIPFSTEEAAR.[I]	2xDeamidated [N3; N4]		0.000120412	0	1	2	16	A0A6L0ZS03	A0A6L0ZS03 [577-593]	0	1902.94	0		No Quan Values	High	High	0	0.03169	5.28	36.77
FALSE	High	[R].KPNNDIVIPFSTEEAAR.[I]	1xDeamidated [N]		0.000246879	0	1	2	52	A0A6L0ZS03	A0A6L0ZS03 [577-593]	0	1901.96	0		No Quan Values	High	High	0	0.01811	5.32	35.57
FALSE	High	[K].SAAGILHALLK.[W]			0.00482912	0	2	16	6	A0A6L0ZS03; B3LNY3	A0A6L0ZS03 [717-727]; B3LNY3 [717-727]	0	1093.67	0	604752704	Shared	High	High	0	0.01279	3.75	39.81
FALSE	High	[K].LSHILKFEHLAVVIHDSR.[Y]			0.0503127	0.00771005	2	14	1	A0A6L0ZS03; B3LNY3	A0A6L0ZS03 [731-748]; B3LNY3 [731-748]	1	2114.19	0	5.67465e+06	Shared	High	High	0.001454	0.05124	2.35	34.42
FALSE	High	[K].FEHLAVVIHDSR.[Y]			0.0137051	0	2	14	3	A0A6L0ZS03; B3LNY3	A0A6L0ZS03 [737-748]; B3LNY3 [737-748]	0	1422.75	0	152357768	Shared	High	High	0	0.02112	3.81	24.59
FALSE	High	[R].NKSDGNISALTFK.[A]	1xPhospho [S3]	A0A6L0ZS03 1xPhospho [S81]; B3LNY3 1xPhospho [S81]	0.00607972	0	2	13	9	A0A6L0ZS03; B3LNY3	A0A6L0ZS03 [79-91]; B3LNY3 [79-91]	1	1474.69	0	4171030608	Shared	High	High	0.004702	0.1246	4.47	30.9
FALSE	High	[R].NKSDGNISALTFK.[A]			0.0062467	0	2	13	4	A0A6L0ZS03; B3LNY3	A0A6L0ZS03 [79-91]; B3LNY3 [79-91]	1	1394.73	0	1164832224	Shared	High	High	0	0.009237	3.69	25.59
FALSE	High	[R].ESYSVDDSGEVDTEIMPSFAYLLR.[I]	1xOxidation [M16]		0.00282799	0	2	13	6	A0A6L0ZS03; B3LNY3	A0A6L0ZS03 [792-815]; B3LNY3 [792-815]	0	2739.23	0	32592503	Shared	High	High	0	0.006257	4.61	51.45
FALSE	High	[R].ESYSVDDSGEVDTEIMPSFAYLLR.[I]			0.00162279	0	2	13	9	A0A6L0ZS03; B3LNY3	A0A6L0ZS03 [792-815]; B3LNY3 [792-815]	0	2723.24	0	84433700	Shared	High	High	0	0.003031	4.6	51.52
FALSE	High	[K].SDGNISALTFK.[A]			0.0288711	0	2	13	4	A0A6L0ZS03; B3LNY3	A0A6L0ZS03 [81-91]; B3LNY3 [81-91]	0	1152.59	0	1.34797e+09	Shared	High	High	0.004702	0.1105	3.37	32.22
FALSE	High	[R].LFNLDMYHPILK.[I]	1xOxidation [M6]		0.00337257	0	2	16	15	A0A6L0ZS03; B3LNY3	A0A6L0ZS03 [845-856]; B3LNY3 [845-856]	0	1519.8	0	847141374	Shared	High	High	0	0.009339	3.9	40.95
FALSE	High	[R].LFNLDMYHPILK.[I]			0.0076542	0	2	16	18	A0A6L0ZS03; B3LNY3	A0A6L0ZS03 [845-856]; B3LNY3 [845-856]	0	1503.8	0	1777522304	Shared	High	High	0	0.02776	3.47	44.19
FALSE	High	[R].WKSEHMELISGVYLYEK.[L]			0.0407837	0	2	16	1	A0A6L0ZS03; B3LNY3	A0A6L0ZS03 [869-885]; B3LNY3 [869-885]	1	2112.05	0	20205698	Shared	High	High	0	0.04308	4.21	38.81
FALSE	High	[K].SEHMELISGVYLYEK.[L]	1xOxidation [M4]		0.0373461	0	2	16	1	A0A6L0ZS03; B3LNY3	A0A6L0ZS03 [871-885]; B3LNY3 [871-885]	0	1813.87	0	51020660	Shared	High	High	0	0.04014	4.71	35.24
FALSE	High	[K].SEHMELISGVYLYEK.[L]			0.00677564	0	2	16	2	A0A6L0ZS03; B3LNY3	A0A6L0ZS03 [871-885]; B3LNY3 [871-885]	0	1797.87	0	44074628	Shared	High	High	0.002776	0.08038	4.05	39.53
FALSE	High	[K].LELTDNWVTGK.[D]			0.0430546	0	2	16	18	A0A6L0ZS03; B3LNY3	A0A6L0ZS03 [886-896]; B3LNY3 [886-896]	0	1275.66	0	1843418132	Shared	High	High	0.006744	0.1464	3.41	39.86
FALSE	High	[R].ALLQFYNFQHYEISMEDLGYGHR.[N]			0.000105872	0	2	15	9	A0A6L0ZS03; B3LNY3	A0A6L0ZS03 [914-936]; B3LNY3 [914-936]	0	2831.32	0	75473930	Shared	High	High	0	0.0003185	5.37	51.31
FALSE	High	[R].ALLQFYNFQHYEISMEDLGYGHR.[N]	1xOxidation [M15]		0.00133338	0	2	15	5	A0A6L0ZS03; B3LNY3	A0A6L0ZS03 [914-936]; B3LNY3 [914-936]	0	2847.32	0	87948482	Shared	High	High	0	0.00258	4.43	46.34
FALSE	High	[R].AGNREPPSTPSTLPK.[A]			0.0538387	0.00771005	1	15	1	A0A7I9CI31	A0A7I9CI31 [875-889]	1	1551.81	0	5.36353e+06		High	High	0.001454	0.05418	2.74	16.95
FALSE	High	[K].SHVALVINHLPQPFVR.[N]			0.0531142	0.00771005	1	17	1	A0A7I9EPC3	A0A7I9EPC3 [360-375]	0	1827.04	0	4485631		High	High	0.001454	0.0535	2.53	36.49
FALSE	High	[R].DVGFLDNRDFIENVHLVR.[R]			0.0311043	0	1	15	1	A0A7I9EPC3	A0A7I9EPC3 [562-579]	1	2158.1	0	4858573		High	High	0	0.03448	2.83	46.26
FALSE	High	[K].ASSEENISEAEK.[T]			0.0375999	0	1	12	1	A0A7I9EVK5	A0A7I9EVK5 [195-206]	0	1293.58	0	6.53073e+06		High	High	0	0.0403	2.52	14.93
FALSE	High	[K].VPVSAAATPSLNK.[T]			0.022019	0	1	14	1	A6ZNG0	A6ZNG0 [758-770]	0	1254.71	0	9170383		High	High	0	0.02604	3.2	22.52
FALSE	High	[R].AILPGASTIPASNNPSKPR.[K]			0.0101043	0	1	15	1	A6ZVE6	A6ZVE6 [99-117]	0	1891.04	0	12329457		High	High	0	0.01371	3	26.18
FALSE	High	[R].RNNLMLVPHIQEIVHAFK.[K]	1xOxidation [M5]		0.0165671	0	1	10	2	B3LNY3	B3LNY3 [315-332]	1	2175.19	0	29931974		High	High	0	0.02063	3.68	41.48
FALSE	High	[R].RNNLMLVPHIQEIVHAFK.[K]	1xDeamidated [N]		0.0152738	0	1	10	6	B3LNY3	B3LNY3 [315-332]	1	2160.17	0	1.62726e+07		High	High	0	0.03818	3.72	45.96
FALSE	High	[R].RNNLMLVPHIQEIVHAFK.[K]			0.000620225	0	1	10	8	B3LNY3	B3LNY3 [315-332]	1	2159.19	0	8.01021e+07		High	High	0	0.005445	4.49	43.34
FALSE	High	[R].RNNLMLVPHIQEIVHAFKK.[I]			0.00112568	0	1	10	4	B3LNY3	B3LNY3 [315-333]	2	2287.29	0	79665398		High	High	0	0.002241	4.96	40.45
FALSE	High	[R].NNLMLVPHIQEIVHAFK.[K]	1xDeamidated [N/Q]; 1xOxidation [M4]		0.00137931	0	1	10	12	B3LNY3	B3LNY3 [316-332]	0	2020.07	0	2.75638e+07		High	High	0	0.01177	3.92	50.04
FALSE	High	[R].NNLMLVPHIQEIVHAFK.[K]	1xOxidation [M4]		0.000175955	0	1	10	8	B3LNY3	B3LNY3 [316-332]	0	2019.08	0	118834084		High	High	0	0.000484	4.69	45.18
FALSE	High	[R].NNLMLVPHIQEIVHAFK.[K]	1xDeamidated [Q/N]		0.000700646	0	1	10	5	B3LNY3	B3LNY3 [316-332]	0	2004.07	0	7.56298e+06		High	High	0	0.003628	3.38	51.39
FALSE	High	[R].NNLMLVPHIQEIVHAFK.[K]			0.00248649	0	1	10	7	B3LNY3	B3LNY3 [316-332]	0	2003.09	0	170095640		High	High	0	0.00513	3.78	46.94
FALSE	High	[R].NNLMLVPHIQEIVHAFKK.[I]	1xOxidation [M4]		0.0335103	0	1	10	2	B3LNY3	B3LNY3 [316-333]	1	2147.18	0	14017319		High	High	0.003811	0.08413	2.7	41.47
FALSE	High	[R].NNLMLVPHIQEIVHAFKK.[I]	1xDeamidated [N]		0.000813233	0	1	10	3	B3LNY3	B3LNY3 [316-333]	1	2132.17	0	24248429		High	High	0	0.001712	3.25	47.7
FALSE	High	[R].NNLMLVPHIQEIVHAFKK.[I]			0.00215681	0	1	10	6	B3LNY3	B3LNY3 [316-333]	1	2131.18	0	176505538		High	High	0	0.003842	3.82	43.48
FALSE	High	[R].GENPEAVNVVIDAFEK.[T]			0.000870224	0	1	12	8	B3LNY3	B3LNY3 [371-386]	0	1730.86	0	290796188		High	High	0	0.004078	4.66	49.6
FALSE	High	[K].SKNPLNMALIVPEK.[H]	1xDeamidated [N]; 1xOxidation [M7]		0.00870545	0	1	4	5	B3LNY3	B3LNY3 [503-516]	1	1570.85	0	58054586		High	High	0	0.02758	3.64	32.25
FALSE	High	[K].SKNPLNMALIVPEK.[H]	1xOxidation [M7]		0.00330473	0	1	4	13	B3LNY3	B3LNY3 [503-516]	1	1569.87	0	2143318976		High	High	0	0.04589	3.88	29.31
FALSE	High	[K].SKNPLNMALIVPEK.[H]	1xDeamidated [N6]		0.0302729	0	1	4	1	B3LNY3	B3LNY3 [503-516]	1	1554.86	0	9708740		High	High	0	0.03374	4.19	38.47
FALSE	High	[K].SKNPLNMALIVPEK.[H]			0.00424597	0	1	4	10	B3LNY3	B3LNY3 [503-516]	1	1553.87	0	2302929920		High	High	0.001454	0.06022	3.97	35.84
FALSE	High	[K].NPLNMALIVPEK.[H]	1xOxidation [M5]		0.00538188	0	1	4	7	B3LNY3	B3LNY3 [505-516]	0	1354.74	0	401223072		High	High	0	0.00941	4.22	35.03
FALSE	High	[K].NPLNMALIVPEK.[H]	1xDeamidated [N4]		0.0143705	0	1	4	1	B3LNY3	B3LNY3 [505-516]	0	1339.73	0	4.07877e+06		High	High	0	0.01835	4.04	44.19
FALSE	High	[K].NPLNMALIVPEK.[H]			0.00560511	0	1	4	8	B3LNY3	B3LNY3 [505-516]	0	1338.74	0	3.95146e+08		High	High	0	0.04663	3.9	41.78
FALSE	High	[K].NPLNMALIVPEK.[H]	1xDeamidated [N4]; 1xOxidation [M5]		0.0687058	0.00771005	1	4	1	B3LNY3	B3LNY3 [505-516]	0	1355.72	0	2908589		High	High	0.001454	0.06597	3.39	37.7
FALSE	High	[K].HIATPAPSPPSSPQLMHLGEGPRPR.[K]			0.000603646	0	1	12	13	B3LNY3	B3LNY3 [517-541]	0	2630.36	0	741482224		High	High	0	0.01478	3.36	28.92
FALSE	High	[K].HIATPAPSPPSSPQLMHLGEGPRPR.[K]	1xOxidation [M16]		0.0162339	0	1	12	8	B3LNY3	B3LNY3 [517-541]	0	2646.36	0	563450160		High	High	0	0.02773	2.94	26.22
FALSE	High	[K].HIATPAPSPPSSPQLMHLGEGPRPR.[K]	1xPhospho [S]; 1xOxidation [M16]	B3LNY3 1xPhospho [S]	0.00937884	0	1	12	12	B3LNY3	B3LNY3 [517-541]	0	2726.32	0	821043432		High	High	0	0.01292	3.47	28.65
FALSE	High	[K].HIATPAPSPPSSPQLMHLGEGPRPR.[K]	1xPhospho [S]	B3LNY3 1xPhospho [S]	0.00066369	0	1	12	23	B3LNY3	B3LNY3 [517-541]	0	2710.33	0	1119308864		High	High	0.007699	0.1568	3.65	31.8
FALSE	High	[K].HIATPAPSPPSSPQLMHLGEGPRPR.[K]	2xPhospho [S11; S]; 1xOxidation [M16]	B3LNY3 2xPhospho [S527; S]	0.0147652	0	1	12	10	B3LNY3	B3LNY3 [517-541]	0	2806.29	0	613151296		High	High	0	0.03514	4.76	30.25
FALSE	High	[K].HIATPAPSPPSSPQLMHLGEGPRPR.[K]	2xPhospho [S/T]	B3LNY3 2xPhospho [T/S]	0.000117194	0	1	12	12	B3LNY3	B3LNY3 [517-541]	0	2790.29	0	805386192		High	High	0	0.02397	4.63	34.41
FALSE	High	[R].KPDNDIVIPFSTEEAAR.[I]	1xDeamidated [N4]		0.000120412	0	1	12	16	B3LNY3	B3LNY3 [577-593]	0	1902.94	4	2644624000		High	High	0	0.03169	5.28	36.77
FALSE	High	[R].KPDNDIVIPFSTEEAAR.[I]			0.000246879	0	1	12	27	B3LNY3	B3LNY3 [577-593]	0	1901.96	2	5279872256		High	High	0	0.01811	5.32	35.57
FALSE	High	[R].GWKQQLENEPYDYAALNHDANSSKEEK.[S]			0.0740204	0.00771005	1	12	1	B3LNY3	B3LNY3 [621-647]	2	3164.46	0	15076161		High	High	0.001454	0.06993	3.92	32.21
FALSE	High	[K].QQLENEPYDYAALNHDANSSK.[E]	1xDeamidated [N18]		0.0124652	0	1	12	1	B3LNY3	B3LNY3 [624-644]	0	2408.06	0	13313656		High	High	0	0.01631	3.39	30.96
FALSE	High	[K].QQLENEPYDYAALNHDANSSK.[E]			3.02395e-05	0	1	12	8	B3LNY3	B3LNY3 [624-644]	0	2407.08	0	350815790		High	High	0	0.0001128	5.75	30.08
FALSE	High	[K].QQLENEPYDYAALNHDANSSKEEK.[S]	1xDeamidated [N]		0.000104447	0	1	12	3	B3LNY3	B3LNY3 [624-647]	1	2794.24	0	230092480		High	High	0	0.001378	4.66	28.44
FALSE	High	[K].QQLENEPYDYAALNHDANSSKEEK.[S]			8.70651e-06	0	1	12	7	B3LNY3	B3LNY3 [624-647]	1	2793.26	0	776387840		High	High	0	0.0004191	5.64	27.1
FALSE	High	[R].KSEVSDKNLLNMLTPQLEIVR.[A]	1xDeamidated [Q/N]; 1xOxidation [M12]		0.0250431	0	1	10	5	B3LNY3	B3LNY3 [689-709]	2	2444.31	0	28029081		High	High	0	0.03977	3.12	38.87
FALSE	High	[R].KSEVSDKNLLNMLTPQLEIVR.[A]	1xOxidation [M12]		0.000499363	0	1	10	5	B3LNY3	B3LNY3 [689-709]	2	2443.32	0	574924568		High	High	0.007699	0.1606	4.66	42
FALSE	High	[R].KSEVSDKNLLNMLTPQLEIVR.[A]	1xDeamidated [N]		0.0341982	0	1	10	3	B3LNY3	B3LNY3 [689-709]	2	2428.31	0	20087724		High	High	0	0.03736	4.46	42.94
FALSE	High	[R].KSEVSDKNLLNMLTPQLEIVR.[A]			1.09478e-05	0	1	10	13	B3LNY3	B3LNY3 [689-709]	2	2427.33	0	935884704		High	High	0	4.894e-05	4.68	46.65
FALSE	High	[K].SEVSDKNLLNMLTPQLEIVR.[A]	1xOxidation [M11]		0.000560305	0	1	10	3	B3LNY3	B3LNY3 [690-709]	1	2315.23	0	137266912		High	High	0	0.001259	4.33	46.57
FALSE	High	[K].SEVSDKNLLNMLTPQLEIVR.[A]			0.000824324	0	1	10	8	B3LNY3	B3LNY3 [690-709]	1	2299.23	0	55013025		High	High	0	0.02878	4.61	51.37
FALSE	High	[K].NLLNMLTPQLEIVR.[A]	1xOxidation [M5]		0.013892	0	1	10	4	B3LNY3	B3LNY3 [696-709]	0	1669.93	0	140481624		High	High	0	0.02185	3.4	50.91
FALSE	High	[K].NLLNMLTPQLEIVR.[A]			0.0214304	0	1	10	1	B3LNY3	B3LNY3 [696-709]	0	1653.94	0	4621521		High	High	0	0.02553	3.21	51.49
FALSE	High	[R].LKELPLSIGILFK.[R]			0.000719888	0	1	15	37	B3LNY3	B3LNY3 [828-840]	1	1470.93	0	2.87178e+09		High	High	0	0.0023	4.15	49.25
FALSE	High	[R].LKELPLSIGILFKR.[Y]			0.00012456	0	1	15	7	B3LNY3	B3LNY3 [828-841]	2	1627.03	0	97281226		High	High	0	0.000364	4.86	44.33
FALSE	High	[K].ELPLSIGILFK.[R]			0.0576117	0.00771005	1	15	1	B3LNY3	B3LNY3 [830-840]	0	1229.75	0	97494912		High	High	0.001454	0.05721	2.11	51.49
FALSE	High	[K].ELPLSIGILFKR.[Y]			0.0034418	0	1	15	2	B3LNY3	B3LNY3 [830-841]	1	1385.85	0	17417118		High	High	0	0.005654	2.44	48.38
FALSE	High	[R].TLLQIVQAFASPDNQIR.[S]			0.00328242	0	1	13	1	C8ZFH9	C8ZFH9 [11-27]	0	1914.04	0	10143073		High	High	0	0.005431	4.14	51.54
FALSE	High	[K].IAAVTAFVGYFK.[Q]			0.0167931	0	1	18	3	C8ZFH9	C8ZFH9 [195-206]	0	1286.71	0	25204722		High	High	0	0.02082	3.57	49.23
FALSE	High	[K].LGILLPSLLNSLPR.[F]			0.00205693	0	1	15	1	C8ZFH9	C8ZFH9 [216-229]	0	1505.94	0	5.97069e+06		High	High	0	0.003691	2.76	51.55
FALSE	High	[R].HGDGDEYNENIDEEEDFTDEDLLDEINK.[S]			0.0252133	0	1	15	1	C8ZFH9	C8ZFH9 [813-840]	0	3312.35	0	3.77353e+06		High	High	0	0.02915	3.28	47.89
FALSE	High	[R].KALADVVQQDK.[L]			0.0583975	0.00771005	1	13	1	J8LP01	J8LP01 [659-669]	1	1214.67	0	2.86805e+06		High	High	0.001454	0.05785	3.01	17.17
FALSE	High	[R].EASDMSVDETGGGR.[R]			0.0280993	0	1	14	1	J8LP01	J8LP01 [764-777]	0	1410.58	0	3.26625e+06		High	High	0	0.03181	2.67	17.3

## Sheet: WT4
Checked	Confidence	Annotated Sequence	Modifications	Modifications in Master Proteins	Qvality PEP	Qvality q-value	# Protein Groups	# Proteins	# PSMs	Master Protein Accessions	Positions in Master Proteins	# Missed Cleavages	Theo. MH+ [Da]	# Razor Quan Results	Abundances (Normalized): F6: Sample	Quan Info	Found in Sample: [S6] F6: Sample	Confidence (by Search Engine): Sequest HT	Percolator q-Value (by Search Engine): Sequest HT	Percolator PEP (by Search Engine): Sequest HT	XCorr (by Search Engine): Sequest HT	Top Apex RT [min]
FALSE	High	[K].VLNQQVDESYGLR.[E]	1xDeamidated [Q4]		0.0143181	0	0	1	1			0	1521.75	0		No Quan Values	High	High	0	0.0109	3.87	31.52
FALSE	High	[K].WGLINYQVNSK.[V]	1xDeamidated [N9]		0.100579	0.00702048	0	1	1			0	1322.67	0		No Quan Values	High	High	0.001314	0.06559	2.98	40.61
FALSE	High	[R].VASSANVSGVLR.[T]	1xDeamidated [N6]		0.138501	0.00702048	1	1	1	A0A099NT84	A0A099NT84 [14-25]	0	1160.63	0	1.60091e+06		High	High	0.001314	0.08771	2.24	21.56
FALSE	High	[K].TTEGLNSGVTGLR.[S]			0.117712	0.00702048	1	11	1	A0A0L8RIK2	A0A0L8RIK2 [431-443]	0	1304.68	0	1.13444e+06		High	High	0.001314	0.07556	1.71	26.04
FALSE	High	[R].LIATAIAGYLAYK.[D]			0.0105123	0	1	16	1	A0A0L8RMT6	A0A0L8RMT6 [692-704]	0	1367.79	0	5.25304e+06		High	High	0	0.008151	2.62	47.92
FALSE	High	[K].TSDVQSAALISIFGSPR.[Y]			0.00663178	0	1	16	2	A0A0L8RMT6	A0A0L8RMT6 [807-823]	0	1748.92	0	3287611		High	High	0	0.005309	3.53	49.4
FALSE	High	[R].ALIDVSNLENQIR.[F]			0.0253951	0.00702048	1	17	1	A0A0L8VG63	A0A0L8VG63 [522-534]	0	1484.81	0	9802299		High	High	0.001314	0.01853	3.37	44.96
FALSE	High	[K].IAAVTAFVGYFK.[Q]			0.0102787	0	1	18	2	A0A0L8VJ45	A0A0L8VJ45 [195-206]	0	1286.71	0	17878114		High	High	0	0.008003	3.61	49.49
FALSE	High	[R].VQTHAAAALVNFSEFASK.[D]			0.111909	0.00702048	1	15	1	A0A0L8VJ45	A0A0L8VJ45 [467-484]	0	1890.97	0	4.88816e+06		High	High	0.001314	0.07218	3.28	39.26
FALSE	High	[R].HGDGDEYNENIDEEEDFTDEDLLDEINK.[S]			0.0162931	0	1	15	1	A0A0L8VJ45	A0A0L8VJ45 [813-840]	0	3312.35	0	4.08428e+06		High	High	0	0.01227	3.71	48.36
FALSE	High	[K].KPADLASLLLNSAGDAQGDEAPALK.[L]			0.0173317	0	1	13	1	A0A0L8VRZ1	A0A0L8VRZ1 [930-954]	0	2465.29	0	5754520		High	High	0	0.01297	4.94	48.64
FALSE	High	[K].QLVTSNENPSK.[K]			0.0798869	0.00702048	1	12	1	A0A6C1DVJ1	A0A6C1DVJ1 [750-760]	0	1216.62	0	4.60182e+06		High	High	0.001314	0.05319	2.34	14.21
FALSE	High	[K].IITLFNDESNDNK.[K]			0.0389204	0.00702048	1	9	1	A0A6C1DVJ1	A0A6C1DVJ1 [919-931]	0	1522.74	0	5032937		High	High	0.001314	0.02748	3.24	35.99
FALSE	High	[R].SDDNDEIAVAPR.[C]			0.0342027	0.00702048	1	9	1	A0A6C1DW92	A0A6C1DW92 [126-137]	0	1301.6	0	4257209		High	High	0.001314	0.02446	2.93	22.16
FALSE	High	[K].LTSEEIFHSNGK.[Y]	1xDeamidated [N10]		0.0967008	0.00702048	1	12	1	A0A6C1DW92	A0A6C1DW92 [533-544]	0	1362.65	0	2.49238e+06		High	High	0.001314	0.06336	2.51	24.9
FALSE	High	[K].AVAGATNVLITTASK.[L]			0.0145615	0	1	10	1	A0A6C1DXW8	A0A6C1DXW8 [825-839]	0	1416.81	0	2.13264e+06		High	High	0	0.01103	3	30.06
FALSE	High	[R].TIDIQQDSSDENDNFK.[F]			0.00212004	0	2	11	11	A0A6L0ZS03; B3LNY3	A0A6L0ZS03 [102-117]; B3LNY3 [102-117]	0	1868.81	0	1988563408	Shared	High	High	0	0.004482	5.14	28.81
FALSE	High	[R].TIDIQQDSSDENDNFK.[F]	1xPhospho [S]	A0A6L0ZS03 1xPhospho [S]; B3LNY3 1xPhospho [S]	0.00406785	0	2	11	5	A0A6L0ZS03; B3LNY3	A0A6L0ZS03 [102-117]; B3LNY3 [102-117]	0	1948.78	0	142815248	Shared	High	High	0	0.003363	5.02	32.39
FALSE	High	[R].TIDIQQDSSDENDNFKFSDDGVNK.[D]			0.000806664	0	2	11	5	A0A6L0ZS03; B3LNY3	A0A6L0ZS03 [102-125]; B3LNY3 [102-125]	1	2731.2	0	233011905	Shared	High	High	0	0.002076	4.09	34.91
FALSE	High	[R].TIDIQQDSSDENDNFKFSDDGVNKDR.[N]			0.000138225	0	2	11	3	A0A6L0ZS03; B3LNY3	A0A6L0ZS03 [102-127]; B3LNY3 [102-127]	2	3002.32	0	667324480	Shared	High	High	0	0.000143	4.07	32.04
FALSE	High	[R].TIDIQQDSSDENDNFKFSDDGVNKDR.[N]	1xDeamidated [N/Q]		8.06049e-05	0	2	11	16	A0A6L0ZS03; B3LNY3	A0A6L0ZS03 [102-127]; B3LNY3 [102-127]	2	3003.31	0	529408768	Shared	High	High	0	0.0002241	5.77	32.96
FALSE	High	[R].TIDIQQDSSDENDNFKFSDDGVNKDR.[N]	1xDeamidated [N/Q]; 1xPhospho [S]	A0A6L0ZS03 1xPhospho [S]; B3LNY3 1xPhospho [S]	0.00011944	0	2	11	4	A0A6L0ZS03; B3LNY3	A0A6L0ZS03 [102-127]; B3LNY3 [102-127]	2	3083.27	0	58512960	Shared	High	High	0	0.0001332	4.56	35.09
FALSE	High	[R].TIDIQQDSSDENDNFKFSDDGVNKDR.[N]	1xPhospho [S]	A0A6L0ZS03 1xPhospho [S]; B3LNY3 1xPhospho [S]	0.000303502	0	2	11	8	A0A6L0ZS03; B3LNY3	A0A6L0ZS03 [102-127]; B3LNY3 [102-127]	2	3082.29	0	136377610	Shared	High	High	0	0.0002973	5.2	34.12
FALSE	High	[K].FSDDGVNKDR.[N]			0.111282	0.00702048	2	12	9	A0A6L0ZS03; B3LNY3	A0A6L0ZS03 [118-127]; B3LNY3 [118-127]	1	1152.53	0	1135067648	Shared	High	High	0.002195	0.1426	3.17	11.69
FALSE	High	[K].DRNNEKDNNTDNAVEFQDDAEEAEEENEDESFANVDELDGFDLNK.[V]	1xDeamidated [N/Q]		0.000305212	0	2	14	4	A0A6L0ZS03; B3LNY3	A0A6L0ZS03 [126-170]; B3LNY3 [126-170]	2	5193.12	0		No Quan Values	High	High	0	0.000386	5.6
FALSE	High	[K].DRNNEKDNNTDNAVEFQDDAEEAEEENEDESFANVDELDGFDLNK.[V]			0.000824996	0	2	14	3	A0A6L0ZS03; B3LNY3	A0A6L0ZS03 [126-170]; B3LNY3 [126-170]	2	5192.14	0	64097930	Shared	High	High	0	0.005165	5.64	51.51
FALSE	High	[R].NNEKDNNTDNAVEFQDDAEEAEEENEDESFANVDELDGFDLNK.[V]	1xDeamidated [N/Q]		0.00517937	0	2	14	4	A0A6L0ZS03; B3LNY3	A0A6L0ZS03 [128-170]; B3LNY3 [128-170]	1	4922	0		No Quan Values	High	High	0	0.004214	4.96
FALSE	High	[R].NNEKDNNTDNAVEFQDDAEEAEEENEDESFANVDELDGFDLNK.[V]			0.00210816	0	2	14	2	A0A6L0ZS03; B3LNY3	A0A6L0ZS03 [128-170]; B3LNY3 [128-170]	1	4921.01	0	32636626	Shared	High	High	0	0.001824	5.48	51.57
FALSE	High	[R].NNEKDNNTDNAVEFQDDAEEAEEENEDESFANVDELDGFDLNKVSDGK.[H]			0.139278	0.00702048	2	13	1	A0A6L0ZS03; B3LNY3	A0A6L0ZS03 [128-175]; B3LNY3 [128-175]	2	5407.25	0	14915554	Shared	High	High	0.001314	0.08814	5.4	50.15
FALSE	High	[K].HVPINEKGEVDYNMPVDK.[E]			0.00729637	0	2	14	1	A0A6L0ZS03; B3LNY3	A0A6L0ZS03 [176-193]; B3LNY3 [176-193]	1	2084.01	0	26223922	Shared	High	High	0	0.005816	2.99	25.65
FALSE	High	[K].HVPINEKGEVDYNMPVDKEFQK.[S]	1xOxidation [M14]		0.000181008	0	2	14	5	A0A6L0ZS03; B3LNY3	A0A6L0ZS03 [176-197]; B3LNY3 [176-197]	2	2632.27	0	341624798	Shared	High	High	0	0.005772	3.49	25.24
FALSE	High	[K].HVPINEKGEVDYNMPVDKEFQK.[S]			7.24444e-05	0	2	14	6	A0A6L0ZS03; B3LNY3	A0A6L0ZS03 [176-197]; B3LNY3 [176-197]	2	2616.28	0	456179504	Shared	High	High	0	0.01125	3.49	29.02
FALSE	High	[K].HVPINEKGEVDYNMPVDKEFQK.[S]	1xDeamidated [N13]; 1xOxidation [M14]		0.0533099	0.00702048	2	14	1	A0A6L0ZS03; B3LNY3	A0A6L0ZS03 [176-197]; B3LNY3 [176-197]	2	2633.26	0	37034572	Shared	High	High	0.001314	0.03679	4.06	25.93
FALSE	High	[K].GEVDYNMPVDKEFQK.[S]			0.00746219	0	2	14	12	A0A6L0ZS03; B3LNY3	A0A6L0ZS03 [183-197]; B3LNY3 [183-197]	1	1798.83	0	641915232	Shared	High	High	0	0.006767	4.72	30.93
FALSE	High	[K].GEVDYNMPVDKEFQK.[S]	1xOxidation [M7]		0.0290607	0.00702048	2	14	2	A0A6L0ZS03; B3LNY3	A0A6L0ZS03 [183-197]; B3LNY3 [183-197]	1	1814.83	0	46380072	Shared	High	High	0.001314	0.02103	3.7	30.94
FALSE	High	[K].YKDEVTSHKEPQVGTLSNEELLK.[D]	1xDeamidated [Q/N]		0.00666914	0	2	11	5	A0A6L0ZS03; B3LNY3	A0A6L0ZS03 [34-56]; B3LNY3 [34-56]	2	2645.33	0		Not Reliable	High	High	0.001314	0.06931	4.8
FALSE	High	[K].YKDEVTSHKEPQVGTLSNEELLK.[D]			5.85419e-06	0	2	11	9	A0A6L0ZS03; B3LNY3	A0A6L0ZS03 [34-56]; B3LNY3 [34-56]	2	2644.35	0	1431648192	Shared	High	High	0	0.001438	4.33	27.58
FALSE	High	[K].LIVLQFGDSSVYK.[Q]			0.0108726	0	2	14	12	A0A6L0ZS03; B3LNY3	A0A6L0ZS03 [420-432]; B3LNY3 [420-432]	0	1468.8	0	1130149632	Shared	High	High	0	0.01303	3.93	44.91
FALSE	High	[K].EPQVGTLSNEELLK.[D]			0.00509281	0	2	14	1	A0A6L0ZS03; B3LNY3	A0A6L0ZS03 [43-56]; B3LNY3 [43-56]	0	1556.82	0	126511808	Shared	High	High	0	0.004157	3.29	34.85
FALSE	High	[K].EPQVGTLSNEELLKDLDNMLR.[G]	1xOxidation [M19]		0.0864238	0.00702048	2	14	1	A0A6L0ZS03; B3LNY3	A0A6L0ZS03 [43-63]; B3LNY3 [43-63]	1	2430.22	0	20474432	Shared	High	High	0.001314	0.05741	3.75	48.44
FALSE	High	[K].SSIYNLHGLTYPSK.[H]	1xDeamidated [N5]		0.0063048	0	2	14	2	A0A6L0ZS03; B3LNY3	A0A6L0ZS03 [436-449]; B3LNY3 [436-449]	0	1580.8	0	12444585	Shared	High	High	0	0.005067	4.34	35.31
FALSE	High	[K].SSIYNLHGLTYPSK.[H]			0.00126438	0	2	14	17	A0A6L0ZS03; B3LNY3	A0A6L0ZS03 [436-449]; B3LNY3 [436-449]	0	1579.81	0	1752343942	Shared	High	High	0	0.003462	4	32.68
FALSE	High	[K].SSIYNLHGLTYPSKHPEK.[L]			0.000332047	0	2	14	22	A0A6L0ZS03; B3LNY3	A0A6L0ZS03 [436-453]; B3LNY3 [436-453]	1	2071.06	0	1.87646e+09	Shared	High	High	0	0.00201	4.61	25.02
FALSE	High	[K].LSISPLHYQAFR.[E]			0.0139216	0	2	16	22	A0A6L0ZS03; B3LNY3	A0A6L0ZS03 [454-465]; B3LNY3 [454-465]	0	1431.77	0	7.42336e+09	Shared	High	High	0.001314	0.07443	3.49	35.89
FALSE	High	[R].EDITSRFPDYNMPSSGLPK.[D]	1xOxidation [M12]		0.00218043	0	2	14	2	A0A6L0ZS03; B3LNY3	A0A6L0ZS03 [466-484]; B3LNY3 [466-484]	1	2170.01	0	114664488	Shared	High	High	0	0.001878	5.93	35.25
FALSE	High	[R].EDITSRFPDYNMPSSGLPK.[D]			0.00250922	0	2	14	5	A0A6L0ZS03; B3LNY3	A0A6L0ZS03 [466-484]; B3LNY3 [466-484]	1	2154.02	0	77004552	Shared	High	High	0	0.002145	5.4	39.21
FALSE	High	[R].FPDYNMPSSGLPK.[D]	1xOxidation [M6]		0.0051215	0	2	14	13	A0A6L0ZS03; B3LNY3	A0A6L0ZS03 [472-484]; B3LNY3 [472-484]	0	1468.68	0	2334670579	Shared	High	High	0	0.01099	3.99	31.49
FALSE	High	[R].FPDYNMPSSGLPK.[D]			0.00652094	0	2	14	9	A0A6L0ZS03; B3LNY3	A0A6L0ZS03 [472-484]; B3LNY3 [472-484]	0	1452.68	0	1808072448	Shared	High	High	0.001314	0.01821	3.94	37.23
FALSE	High	[K].DVDKSESLSQFLEIPRPK.[S]			0.000156409	0	2	15	56	A0A6L0ZS03; B3LNY3	A0A6L0ZS03 [485-502]; B3LNY3 [485-502]	1	2088.1	0	6.29704e+09	Shared	High	High	0	0.0001642	5.88	41.37
FALSE	High	[K].SESLSQFLEIPRPK.[S]			0.00230644	0	2	15	13	A0A6L0ZS03; B3LNY3	A0A6L0ZS03 [489-502]; B3LNY3 [489-502]	0	1630.88	0	797808760	Shared	High	High	0	0.001975	4.11	41.99
FALSE	High	[R].KPNNDIVIPFSTEEAAR.[I]	1xDeamidated [N]		4.97205e-05	0	1	2	58	A0A6L0ZS03	A0A6L0ZS03 [577-593]	0	1901.96	1	3648255		High	High	0	0.004261	4.76	35.54
FALSE	High	[R].KPNNDIVIPFSTEEAAR.[I]	2xDeamidated [N3; N4]		0.000295096	0	1	2	19	A0A6L0ZS03	A0A6L0ZS03 [577-593]	0	1902.94	0		No Quan Values	High	High	0.001314	0.01436	5.23	37.1
FALSE	High	[K].SAAGILHALLK.[W]			0.0126535	0	2	16	11	A0A6L0ZS03; B3LNY3	A0A6L0ZS03 [717-727]; B3LNY3 [717-727]	0	1093.67	0	790068101	Shared	High	High	0.001314	0.06966	3.91	39.75
FALSE	High	[K].FEHLAVVIHDSR.[Y]			0.0113087	0	2	14	3	A0A6L0ZS03; B3LNY3	A0A6L0ZS03 [737-748]; B3LNY3 [737-748]	0	1422.75	0	186326168	Shared	High	High	0	0.01191	3.68	24.82
FALSE	High	[R].NKSDGNISALTFK.[A]	1xDeamidated [N1]		0.00883204	0	2	13	1	A0A6L0ZS03; B3LNY3	A0A6L0ZS03 [79-91]; B3LNY3 [79-91]	1	1395.71	0	45181096	Shared	High	High	0	0.006928	4.09	31.07
FALSE	High	[R].NKSDGNISALTFK.[A]			0.00563475	0	2	13	3	A0A6L0ZS03; B3LNY3	A0A6L0ZS03 [79-91]; B3LNY3 [79-91]	1	1394.73	0	740338880	Shared	High	High	0	0.004554	3.88	25.64
FALSE	High	[R].NKSDGNISALTFK.[A]	1xPhospho [S3]	A0A6L0ZS03 1xPhospho [S81]; B3LNY3 1xPhospho [S81]	0.0139216	0	2	13	15	A0A6L0ZS03; B3LNY3	A0A6L0ZS03 [79-91]; B3LNY3 [79-91]	1	1474.69	0	3166584580	Shared	High	High	0	0.01069	4.8	31.02
FALSE	High	[R].NKSDGNISALTFK.[A]	1xDeamidated [N]; 1xPhospho [S3]	A0A6L0ZS03 1xPhospho [S81]; B3LNY3 1xPhospho [S81]	0.0251114	0.00702048	2	13	3	A0A6L0ZS03; B3LNY3	A0A6L0ZS03 [79-91]; B3LNY3 [79-91]	1	1475.68	0	156250872	Shared	High	High	0.001314	0.01832	4.73	37.14
FALSE	High	[R].ESYSVDDSGEVDTEIMPSFAYLLR.[I]	1xOxidation [M16]		2.14073e-05	0	2	13	8	A0A6L0ZS03; B3LNY3	A0A6L0ZS03 [792-815]; B3LNY3 [792-815]	0	2739.23	0	29824933	Shared	High	High	0	2.497e-05	5.28	51.69
FALSE	High	[R].ESYSVDDSGEVDTEIMPSFAYLLR.[I]			0.000118771	0	2	13	13	A0A6L0ZS03; B3LNY3	A0A6L0ZS03 [792-815]; B3LNY3 [792-815]	0	2723.24	0	7.00308e+07	Shared	High	High	0	0.0001242	5.7	51.74
FALSE	High	[K].SDGNISALTFK.[A]			0.0667423	0.00702048	2	13	10	A0A6L0ZS03; B3LNY3	A0A6L0ZS03 [81-91]; B3LNY3 [81-91]	0	1152.59	0	1515843968	Shared	High	High	0.001314	0.05311	3.5	32.44
FALSE	High	[R].LFNLDMYHPILK.[I]	1xOxidation [M6]		0.00495175	0	2	16	13	A0A6L0ZS03; B3LNY3	A0A6L0ZS03 [845-856]; B3LNY3 [845-856]	0	1519.8	0	712555202	Shared	High	High	0.001314	0.02663	3.25	40.92
FALSE	High	[R].LFNLDMYHPILK.[I]			0.0052379	0	2	16	17	A0A6L0ZS03; B3LNY3	A0A6L0ZS03 [845-856]; B3LNY3 [845-856]	0	1503.8	0	1410776548	Shared	High	High	0	0.00523	4.05	44.26
FALSE	High	[R].WKSEHMELISGVYLYEK.[L]	1xOxidation [M6]		0.000824996	0	2	16	2	A0A6L0ZS03; B3LNY3	A0A6L0ZS03 [869-885]; B3LNY3 [869-885]	1	2128.04	0	26998014	Shared	High	High	0	0.0007564	3.97	34.53
FALSE	High	[R].WKSEHMELISGVYLYEK.[L]			0.121746	0.00702048	2	16	1	A0A6L0ZS03; B3LNY3	A0A6L0ZS03 [869-885]; B3LNY3 [869-885]	1	2112.05	0	10010621	Shared	High	High	0.001314	0.07788	3.96	38.89
FALSE	High	[K].SEHMELISGVYLYEK.[L]			0.00359491	0	2	16	3	A0A6L0ZS03; B3LNY3	A0A6L0ZS03 [871-885]; B3LNY3 [871-885]	0	1797.87	0	232079608	Shared	High	High	0.001314	0.05582	4.58	39.48
FALSE	High	[K].SEHMELISGVYLYEK.[L]	1xOxidation [M4]		0.0246917	0.00702048	2	16	4	A0A6L0ZS03; B3LNY3	A0A6L0ZS03 [871-885]; B3LNY3 [871-885]	0	1813.87	0	87228296	Shared	High	High	0.001314	0.01809	4.13	35.26
FALSE	High	[K].LELTDNWVTGK.[D]			0.0264137	0.00702048	2	16	23	A0A6L0ZS03; B3LNY3	A0A6L0ZS03 [886-896]; B3LNY3 [886-896]	0	1275.66	0	2.75486e+09	Shared	High	High	0.001314	0.01919	3.46	39.85
FALSE	High	[R].NSSSQDLLNK.[E]	1xPhospho [S]	A0A6L0ZS03 1xPhospho [S]; B3LNY3 1xPhospho [S]	0.111282	0.00702048	2	12	5	A0A6L0ZS03; B3LNY3	A0A6L0ZS03 [937-946]; B3LNY3 [937-946]	0	1185.51	0	178043951	Shared	High	High	0.002195	0.1151	3.67	21.46
FALSE	High	[R].NSSSQDLLNK.[E]			0.059315	0.00702048	2	12	4	A0A6L0ZS03; B3LNY3	A0A6L0ZS03 [937-946]; B3LNY3 [937-946]	0	1105.55	0	1071523280	Shared	High	High	0.002195	0.1186	3.3	16.38
FALSE	High	[K].IPGPFLVIAPK.[S]			0.028736	0.00702048	1	20	2	A0A7I9BQY0	A0A7I9BQY0 [244-254]	0	1151.72	0	5240274		High	High	0.001314	0.02083	2.75	43.3
FALSE	High	[K].SGNNLVDLSDADTLQR.[Y]			0.0545214	0.00702048	1	19	1	A0A7I9CI31	A0A7I9CI31 [220-235]	0	1717.84	0	3.03916e+06		High	High	0.001314	0.03767	2.14	37.26
FALSE	High	[K].NNPQVVNAITVAQQQVQR.[Q]			0.0389204	0.00702048	1	15	1	A0A7I9CP02	A0A7I9CP02 [158-175]	0	2007.07	0	2184823		High	High	0.001314	0.02746	2.2	38.12
FALSE	High	[R].LSIFENVLTR.[I]			0.130225	0.00702048	1	15	1	A0A7I9D1S8	A0A7I9D1S8 [853-862]	0	1191.67	0	4946640		High	High	0.001314	0.08269	2.47	45.91
FALSE	High	[K].EETDSSSTSFSNPQR.[C]			0.0134601	0	1	18	1	A0A7I9EPC3	A0A7I9EPC3 [100-114]	0	1671.71	0	2.83516e+06		High	High	0	0.01025	3.04	18.31
FALSE	High	[K].EDSTIQDSNGDVK.[N]	1xDeamidated [N9]		0.115745	0.00702048	1	14	1	A0A7I9F399	A0A7I9F399 [147-159]	0	1408.61	0	1.36087e+06		High	High	0.001314	0.07449	2.06	15.69
FALSE	High	[R].NVSGDAAALFR.[L]			0.125211	0.00702048	1	17	1	A0A7I9F399	A0A7I9F399 [373-383]	0	1120.57	0	8.02428e+06		High	High	0.001314	0.08001	2.09	34.47
FALSE	High	[K].WGLINYQVDSK.[L]			0.100579	0.00702048	1	17	1	A0A7I9F399	A0A7I9F399 [391-401]	0	1322.67	1	2.97298e+06		High	High	0.001314	0.06558	2.98	40.61
FALSE	High	[R].AILPGASTIPASNNPSKPR.[K]			0.133925	0.00702048	1	15	1	A6ZVE6	A6ZVE6 [99-117]	0	1891.04	0	12925725		High	High	0.001314	0.08498	2.4	25.96
FALSE	High	[R].RNNLMLVPHIQEIVHAFK.[K]			0.0789943	0.00702048	1	10	2	B3LNY3	B3LNY3 [315-332]	1	2159.19	0	11240488		High	High	0.001314	0.05268	3.44	43.77
FALSE	High	[R].NNLMLVPHIQEIVHAFK.[K]	1xDeamidated [N/Q]; 1xOxidation [M4]		0.000459949	0	1	10	9	B3LNY3	B3LNY3 [316-332]	0	2020.07	0	30714379		High	High	0	0.0004379	3.96	50.24
FALSE	High	[R].NNLMLVPHIQEIVHAFK.[K]	1xOxidation [M4]		0.000339593	0	1	10	6	B3LNY3	B3LNY3 [316-332]	0	2019.08	0	64340690		High	High	0	0.0003303	4.23	45.2
FALSE	High	[R].NNLMLVPHIQEIVHAFK.[K]	1xDeamidated [Q/N]		0.00763178	0	1	10	5	B3LNY3	B3LNY3 [316-332]	0	2004.07	0	1.50482e+07		High	High	0.001314	0.04543	3.79	51.63
FALSE	High	[R].NNLMLVPHIQEIVHAFK.[K]			0.00276068	0	1	10	6	B3LNY3	B3LNY3 [316-332]	0	2003.09	0	123300760		High	High	0	0.002402	3.39	47.19
FALSE	High	[R].GENPEAVNVVIDAFEK.[T]			0.000949397	0	1	12	19	B3LNY3	B3LNY3 [371-386]	0	1730.86	0	764704376		High	High	0	0.001322	5.56	49.84
FALSE	High	[R].GENPEAVNVVIDAFEK.[T]	1xDeamidated [N8]		0.0173317	0	1	12	2	B3LNY3	B3LNY3 [371-386]	0	1731.84	0	2890800		High	High	0	0.013	3.13	43.31
FALSE	High	[K].SKNPLNMALIVPEK.[H]			0.00248119	0	1	4	8	B3LNY3	B3LNY3 [503-516]	1	1553.87	0	2281949184		High	High	0.001314	0.01746	4.42	35.91
FALSE	High	[K].SKNPLNMALIVPEK.[H]	1xOxidation [M7]		0.00409076	0	1	4	14	B3LNY3	B3LNY3 [503-516]	1	1569.87	0	1595907380		High	High	0.001314	0.01572	4.15	29.51
FALSE	High	[K].SKNPLNMALIVPEK.[H]	1xDeamidated [N6]		0.0874003	0.00702048	1	4	1	B3LNY3	B3LNY3 [503-516]	1	1554.86	0	18209208		High	High	0.001314	0.05779	3.72	38.42
FALSE	High	[K].SKNPLNMALIVPEK.[H]	1xDeamidated [N]; 1xOxidation [M7]		0.0490016	0.00702048	1	4	3	B3LNY3	B3LNY3 [503-516]	1	1570.85	0	47381684		High	High	0.002195	0.09387	3.77	32.46
FALSE	High	[K].NPLNMALIVPEK.[H]	1xOxidation [M5]		0.00701501	0	1	4	5	B3LNY3	B3LNY3 [505-516]	0	1354.74	0	385815904		High	High	0	0.008469	3.47	34.6
FALSE	High	[K].NPLNMALIVPEK.[H]			0.003323	0	1	4	9	B3LNY3	B3LNY3 [505-516]	0	1338.74	0	414673248		High	High	0	0.00279	4.15	41.85
FALSE	High	[K].NPLNMALIVPEK.[H]	1xDeamidated [N4]		0.02794	0.00702048	1	4	1	B3LNY3	B3LNY3 [505-516]	0	1339.73	0	5.13749e+06		High	High	0.001314	0.02023	3.76	44.26
FALSE	High	[K].HIATPAPSPPSSPQLMHLGEGPRPR.[K]	1xOxidation [M16]		0.00266917	0	1	12	6	B3LNY3	B3LNY3 [517-541]	0	2646.36	0	423424912		High	High	0	0.006221	2.72	25.82
FALSE	High	[K].HIATPAPSPPSSPQLMHLGEGPRPR.[K]	2xPhospho [S/T]	B3LNY3 2xPhospho [S/T]	0.000960124	0	1	12	17	B3LNY3	B3LNY3 [517-541]	0	2790.29	0	748610944		High	High	0.001314	0.01983	4.27	34.26
FALSE	High	[K].HIATPAPSPPSSPQLMHLGEGPRPR.[K]	1xPhospho [S]; 1xOxidation [M16]	B3LNY3 1xPhospho [S]	0.00541746	0	1	12	11	B3LNY3	B3LNY3 [517-541]	0	2726.32	0	663879484		High	High	0.001314	0.05464	3.08	28.78
FALSE	High	[K].HIATPAPSPPSSPQLMHLGEGPRPR.[K]	1xPhospho [S]	B3LNY3 1xPhospho [S]	0.00248119	0	1	12	21	B3LNY3	B3LNY3 [517-541]	0	2710.33	0	979840672		High	High	0.001314	0.05131	3.74	31.99
FALSE	High	[K].HIATPAPSPPSSPQLMHLGEGPRPR.[K]			0.00136785	0	1	12	10	B3LNY3	B3LNY3 [517-541]	0	2630.36	0	600670896		High	High	0	0.009494	3.81	29.23
FALSE	High	[K].HIATPAPSPPSSPQLMHLGEGPRPR.[K]	2xPhospho [S11; S]; 1xOxidation [M16]	B3LNY3 2xPhospho [S527; S]	0.014	0	1	12	10	B3LNY3	B3LNY3 [517-541]	0	2806.29	0	680282496		High	High	0.008233	0.1783	4.82	30.41
FALSE	High	[K].HIATPAPSPPSSPQLMHLGEGPRPR.[K]	3xPhospho [T4; S11; S12]	B3LNY3 3xPhospho [T520; S527; S528]	0.0722036	0.00702048	1	12	1	B3LNY3	B3LNY3 [517-541]	0	2870.26	0	36993160		High	High	0.001314	0.04873	3.59	36.27
FALSE	High	[R].KPDNDIVIPFSTEEAAR.[I]	1xDeamidated [N4]		0.000295096	0	1	12	19	B3LNY3	B3LNY3 [577-593]	0	1902.94	5	2140816921		High	High	0.001314	0.01436	5.23	37.1
FALSE	High	[R].KPDNDIVIPFSTEEAAR.[I]			4.97205e-05	0	1	12	31	B3LNY3	B3LNY3 [577-593]	0	1901.96	4	6.12011e+09		High	High	0	0.007395	4.72	35.54
FALSE	High	[K].QQLENEPYDYAALNHDANSSK.[E]	1xDeamidated [N]		0.000720935	0	1	12	8	B3LNY3	B3LNY3 [624-644]	0	2408.06	0	137197533		High	High	0	0.0007222	5.41	31.3
FALSE	High	[K].QQLENEPYDYAALNHDANSSK.[E]			4.44364e-05	0	1	12	6	B3LNY3	B3LNY3 [624-644]	0	2407.08	0	293754896		High	High	0	4.943e-05	6.36	30.17
FALSE	High	[K].QQLENEPYDYAALNHDANSSKEEK.[S]	1xDeamidated [N]		9.59392e-05	0	1	12	6	B3LNY3	B3LNY3 [624-647]	1	2794.24	0	221140240		High	High	0	0.0001017	5.88	28.53
FALSE	High	[K].QQLENEPYDYAALNHDANSSKEEK.[S]			2.436e-05	0	1	12	8	B3LNY3	B3LNY3 [624-647]	1	2793.26	0	850154364		High	High	0	0.0002918	5.96	26.99
FALSE	High	[R].KSEVSDKNLLNMLTPQLEIVR.[A]			9.54018e-05	0	1	10	11	B3LNY3	B3LNY3 [689-709]	2	2427.33	0	552663776		High	High	0	0.0001008	4.51	46.87
FALSE	High	[R].KSEVSDKNLLNMLTPQLEIVR.[A]	1xDeamidated [N11]		0.136959	0.00702048	1	10	1	B3LNY3	B3LNY3 [689-709]	2	2428.31	0	8089392		High	High	0.001314	0.08681	3.8	43.02
FALSE	High	[R].KSEVSDKNLLNMLTPQLEIVR.[A]	1xDeamidated [N/Q]; 1xOxidation [M12]		0.024143	0.00702048	1	10	3	B3LNY3	B3LNY3 [689-709]	2	2444.31	0	19465951		High	High	0.001314	0.01997	3.29	38.87
FALSE	High	[K].SEVSDKNLLNMLTPQLEIVR.[A]	1xOxidation [M11]		0.00678249	0	1	10	3	B3LNY3	B3LNY3 [690-709]	1	2315.23	0	89107216		High	High	0	0.005407	4.86	46.84
FALSE	High	[K].SEVSDKNLLNMLTPQLEIVR.[A]			0.000644317	0	1	10	6	B3LNY3	B3LNY3 [690-709]	1	2299.23	0	47517399		High	High	0	0.0006021	5.1	51.61
FALSE	High	[K].SEVSDKNLLNMLTPQLEIVR.[A]	1xDeamidated [N]; 1xOxidation [M11]		0.0314386	0.00702048	1	10	2	B3LNY3	B3LNY3 [690-709]	1	2316.21	0		Not Reliable	High	High	0.001314	0.02258	3.26
FALSE	High	[K].NLLNMLTPQLEIVR.[A]	1xOxidation [M5]		0.0100503	0	1	10	4	B3LNY3	B3LNY3 [696-709]	0	1669.93	0	181644184		High	High	0	0.00841	3.94	51.1
FALSE	High	[K].NLLNMLTPQLEIVR.[A]			0.00492401	0	1	10	11	B3LNY3	B3LNY3 [696-709]	0	1653.94	0	1.61051e+08		High	High	0.001314	0.0151	3.88	51.72
FALSE	High	[R].LKELPLSIGILFK.[R]			0.00285532	0	1	15	15	B3LNY3	B3LNY3 [828-840]	1	1470.93	0	1565304768		High	High	0.001314	0.03081	4.17	49.52
FALSE	High	[R].LKELPLSIGILFKR.[Y]			0.101716	0.00702048	1	15	1	B3LNY3	B3LNY3 [828-841]	2	1627.03	0	4.76189e+06		High	High	0.001314	0.06647	1.65	44.46
FALSE	High	[K].ELPLSIGILFK.[R]			0.0898901	0.00702048	1	15	1	B3LNY3	B3LNY3 [830-840]	0	1229.75	0	102594408		High	High	0.001314	0.05949	2.16	51.72
FALSE	High	[K].LLIPVQELPLLLKPNK.[S]			0.0180269	0	1	21	1	C8ZEJ5	C8ZEJ5 [365-380]	0	1828.17	0	1475070		High	High	0	0.01346	2.08	51.63
FALSE	High	[K].EIVTNILKPGR.[T]			0.054216	0.00702048	1	12	1	N1P2T1	N1P2T1 [326-336]	0	1239.74	0	13030414		High	High	0.001314	0.03741	2.5	28.13
FALSE	High	[K].EVYESVIQYIEK.[T]			0.108809	0.00702048	1	1	1	N1P2T1	N1P2T1 [340-351]	0	1499.76	0	12812472		High	High	0.001314	0.07044	3.26	47.44
FALSE	High	[R].LNFNSPGSSGGISK.[K]			0.00767477	0	1	14	1	N1P2T1	N1P2T1 [594-607]	0	1364.68	0	21351530		High	High	0	0.006068	3.43	26
FALSE	High	[K].KVEELPYEESADNQFVR.[S]			0.00709427	0	1	14	1	N1P2T1	N1P2T1 [608-624]	1	2052.99	0	20387470		High	High	0	0.005661	5.38	33.12
FALSE	High	[R].KALADVVQQDK.[L]			0.0641685	0.00702048	1	13	1	N1P2T1	N1P2T1 [658-668]	1	1214.67	0		No Quan Values	High	High	0.001314	0.04354	3.76
FALSE	High	[R].VPSTVFIHENGIR.[FY]	1xDeamidated [N10]		0.0678767	0.00702048	1	17	1	N1P2T1	N1P2T1 [694-706]	0	1469.77	0	7084221		High	High	0.001314	0.04594	2.68	30.58
FALSE	High	[K].LYQENSPVITNETPR.[I]			0.0726103	0.00702048	1	12	1	N1P3I5	N1P3I5 [1028-1042]	0	1760.88	0	2.73917e+06		High	High	0.001314	0.04898	3.38	28.13
FALSE	High	[R].SLSAQALNHVSALIEEQETINPVQAQK.[F]			0.00312387	0	1	13	2	N1P3I5	N1P3I5 [181-207]	0	2918.52	0	21036270		High	High	0	0.002631	3.97	49.12
FALSE	High	[K].LGPEIIVAALK.[V]			0.00750423	0	1	1	4	N1P3I5	N1P3I5 [297-307]	0	1123.71	0	76010176		High	High	0	0.005961	3.18	45.18
FALSE	High	[R].SDAFAEFAEPLVNSAYEAIK.[T]			0.003323	0	1	16	1	N1P3I5	N1P3I5 [565-584]	0	2172.05	0	2.67628e+06		High	High	0	0.00278	4.65	51.73
FALSE	High	[R].ESGYAFIANLAK.[V]			0.0530112	0.00702048	1	19	2	N1P3I5	N1P3I5 [592-603]	0	1283.66	0	26013286		High	High	0.001314	0.03787	2.66	44.62
FALSE	High	[K].VYGENFAPFLK.[T]			0.125915	0.00702048	1	17	1	N1P3I5	N1P3I5 [604-614]	0	1284.66	0	36483652		High	High	0.001314	0.08043	2.81	43.62
FALSE	High	[K].EVASAALSELALGTK.[EK]			0.00199299	0	1	16	2	N1P3I5	N1P3I5 [667-681]	0	1459.8	0	40049464		High	High	0.001314	0.01744	4.04	42.12
FALSE	High	[K].VLNEQVDESYGLR.[E]			0.0143181	0	1	16	1	N1P3I5	N1P3I5 [694-706]	0	1521.75	1	52787536		High	High	0	0.0109	3.87	31.52
FALSE	High	[K].HWNAIDESTR.[A]			0.057672	0.00702048	1	12	1	N1P3I5	N1P3I5 [70-79]	0	1228.57	0	15001442		High	High	0.001314	0.03965	2.7	19.71
FALSE	High	[R].ETALNTIWNVVK.[SA]			0.0111824	0	1	17	2	N1P3I5	N1P3I5 [707-718]	0	1387.76	0	33055956		High	High	0	0.008631	3.62	49.03
FALSE	High	[K].GIPASSYVNADVLAVIQAAR.[E]			0.00139109	0	1	12	2	N1P3I5	N1P3I5 [734-753]	0	2015.09	0	5.83595e+06		High	High	0	0.00137	5.18	51.7
FALSE	High	[K].GIPASSYVNADVLAVIQAAR.[E]	1xDeamidated [N9]		0.00758902	0	1	12	1	N1P3I5	N1P3I5 [734-753]	0	2016.08	0		Not Reliable	High	High	0	0.006005	2.43
FALSE	High	[K].TSLLQTAFSEPK.[E]			0.0340111	0.00702048	1	14	2	N1P3I5	N1P3I5 [84-95]	0	1321.7	0	44831012		High	High	0.001314	0.02435	3.45	39.24
FALSE	High	[K].VFDNFRPVVFGLFQSK.[S]			0.00717443	0	1	15	1	N1P3I5	N1P3I5 [860-875]	0	1900.01	0	2.95818e+06		High	High	0	0.005725	2.85	51.65
FALSE	High	[R].SSAVGAASEIALGMK.[E]			0.00685913	0	1	18	2	N1P3I5	N1P3I5 [881-895]	0	1391.72	0	12191999		High	High	0	0.005484	3.17	37.82
FALSE	High	[R].SSAVGAASEIALGMK.[E]	1xOxidation [M14]		0.121064	0.00702048	1	18	2	N1P3I5	N1P3I5 [881-895]	0	1407.71	0	5827068		High	High	0.001314	0.07745	3.09	32.03
FALSE	High	[K].ALYELLSAADQK.[A]			0.0929718	0.00702048	1	12	2	N1P3I5	N1P3I5 [949-960]	0	1321.7	0	45676592		High	High	0.001314	0.06376	2.76	40.98

## Sheet: Ppg1-H111N_3
Checked	Confidence	Annotated Sequence	Modifications	Modifications in Master Proteins	Qvality PEP	Qvality q-value	# Protein Groups	# Proteins	# PSMs	Master Protein Accessions	Positions in Master Proteins	# Missed Cleavages	Theo. MH+ [Da]	# Razor Quan Results	Abundances (Normalized): F7: Sample	Quan Info	Found in Sample: [S7] F7: Sample	Confidence (by Search Engine): Sequest HT	Percolator q-Value (by Search Engine): Sequest HT	Percolator PEP (by Search Engine): Sequest HT	XCorr (by Search Engine): Sequest HT	Top Apex RT [min]
FALSE	High	[R].KPNNDIVIPFSTEEAAR.[I]	1xDeamidated [N]		6.94302e-05	0	0	2	67			0	1901.96	0		No Quan Values	High	High	0	0.01485	4.77	35.34
FALSE	High	[R].KPNNDIVIPFSTEEAAR.[I]	2xDeamidated [N3; N4]		0.000235896	0	0	2	17			0	1902.94	0		No Quan Values	High	High	0	0.0004871	5.14	36.92
FALSE	High	[K].VLNQQVDESYGLR.[E]	1xDeamidated [Q]		0.0188089	0	0	1	2			0	1521.75	0		No Quan Values	High	High	0	0.008656	3.8	31.47
FALSE	High	[R].YGDEDELQQEQEER.[R]	1xDeamidated [Q]		0.003243	0	0	1	2			0	1768.71	0		No Quan Values	High	High	0	0.001431	3.59	25.59
FALSE	High	[K].TLQTQFYTQPTTLPALIHILQNGSNDSLK.[Q]	2xDeamidated [N22; N25]		0.0450581	0	0	2	1			0	3244.67	0		No Quan Values	High	High	0	0.02121	4.63	51.58
FALSE	High	[K].ATETVDNKDIER.[F]			0.0810982	0.00521649	2	29	3	A0A0L8RCI9; A0A6L0ZBG6	A0A0L8RCI9 [197-208]; A0A6L0ZBG6 [197-208]	1	1390.68	0	22937020	Shared	High	High	0.002259	0.1299	3.18	13.91
FALSE	High	[R].QINENDAEAMNK.[I]			0.119832	0.00521649	2	29	1	A0A0L8RCI9; A0A6L0ZBG6	A0A0L8RCI9 [775-786]; A0A6L0ZBG6 [775-786]	0	1376.61	0	4484659	Shared	High	High	0.0008304	0.05689	2.52	17.95
FALSE	High	[KR].EALASGQFR.[A]			0.19717	0.00970267	1	20	1	A0A0L8RCI9	A0A0L8RCI9 [860-868]	0	978.5	0	7.39566e+06		High	High	0.001573	0.09448	3.02	21.01
FALSE	High	[-].MSSPDDFETAPAEFVDALDPSMVAADNDPTPISAPSDSAADVKTSQDVENTAAIEDK.[A]	1xDeamidated [N50]; 2xPhospho [T9; S45]	A0A0L8RCL2 2xPhospho [T9; S45]	0.111929	0.00521649	1	2	1	A0A0L8RCL2	A0A0L8RCL2 [1-57]	1	6056.55	0	7723567		High	High	0.0008304	0.05312	3.72	48.69
FALSE	High	[R].VGQAVETVGQAGRPK.[K]			0.200144	0.00970267	1	17	1	A0A0L8RI21	A0A0L8RI21 [931-945]	0	1496.82	0	4742410		High	High	0.001573	0.09635	2.67	17.05
FALSE	High	[K].SPSLGGIPHDEYGMTSLGVR.[A]			0.192296	0.00521649	1	19	1	A0A0L8RL68	A0A0L8RL68 [710-729]	0	2073.01	0	5796720		High	High	0.0008304	0.09209	3.36	38.14
FALSE	High	[R].LIATAIAGYLAYK.[D]			0.0141317	0	1	16	1	A0A0L8RMT6	A0A0L8RMT6 [692-704]	0	1367.79	0	3306339		High	High	0	0.006461	2.65	47.47
FALSE	High	[R].ALIDVSNLENQIR.[F]			0.0663181	0	1	17	1	A0A0L8VG63	A0A0L8VG63 [522-534]	0	1484.81	0	8.03005e+06		High	High	0	0.03143	3.33	44.92
FALSE	High	[R].ESTQTAVVSR.[D]			0.17472	0.00521649	1	9	1	A0A0L8VII0	A0A0L8VII0 [440-449]	0	1077.55	0	4564823		High	High	0.0008304	0.08355	1.94	12.01
FALSE	High	[K].LFVLLPPIDPK.[D]			0.0652731	0	1	7	1	A0A0L8VII0	A0A0L8VII0 [564-574]	0	1251.77	0	8.13385e+06		High	High	0	0.03093	2.52	49.48
FALSE	High	[R].TLLQIVQAFASPDNQIR.[S]			0.00462392	0	1	13	1	A0A0L8VJ45	A0A0L8VJ45 [11-27]	0	1914.04	0	8.26975e+06		High	High	0	0.002056	3.8	51.67
FALSE	High	[K].IAAVTAFVGYFK.[Q]			0.032969	0	1	18	2	A0A0L8VJ45	A0A0L8VJ45 [195-206]	0	1286.71	0	22413702		High	High	0	0.0154	3.37	48.96
FALSE	High	[K].LGILLPSLLNSLPR.[F]			0.116121	0.00521649	1	15	1	A0A0L8VJ45	A0A0L8VJ45 [216-229]	0	1505.94	0	8468283		High	High	0.0008304	0.05517	3.08	51.65
FALSE	High	[K].ILDMVIPLINDPHPR.[V]			0.224245	0.00970267	1	15	2	A0A0L8VJ45	A0A0L8VJ45 [409-423]	0	1742.96	0	7025510		High	High	0.001573	0.1082	2.87	46.24
FALSE	High	[R].VQTHAAAALVNFSEFASK.[D]			0.0955543	0.00521649	1	15	1	A0A0L8VJ45	A0A0L8VJ45 [467-484]	0	1890.97	0	5241100		High	High	0.0008304	0.04534	3.87	39.21
FALSE	High	[R].HGDGDEYNENIDEEEDFTDEDLLDEINK.[S]			0.101805	0.00521649	1	15	1	A0A0L8VJ45	A0A0L8VJ45 [813-840]	0	3312.35	0	4.98944e+06		High	High	0.0008304	0.04835	4.19	47.92
FALSE	High	[K].NSGGDGVPVSTAAK.[E]			0.0906329	0.00521649	1	10	1	A0A0L8VK68	A0A0L8VK68 [743-756]	0	1259.62	0	1.06219e+06		High	High	0.0008304	0.04296	2.48	14.86
FALSE	High	[R].ESEPFIQTIIR.[D]			0.159394	0.00521649	1	9	1	A0A0L8VPV7	A0A0L8VPV7 [617-627]	0	1332.72	0	9153065		High	High	0.0008304	0.07603	2.05	42.07
FALSE	High	[R].ATGSSAYTNVVK.[F]			0.100737	0.00521649	1	4	1	A0A6C1DVJ1	A0A6C1DVJ1 [214-225]	0	1197.61	0	14175009		High	High	0.0008304	0.04793	2.51	19.4
FALSE	High	[K].IIANPTLPEGIK.[W]			0.202149	0.00970267	1	16	2	A0A6C1DVJ1	A0A6C1DVJ1 [336-347]	0	1265.75	0	12382372		High	High	0.001573	0.09728	2.39	32.2
FALSE	High	[K].QLVTSNENPSK.[K]			0.161036	0.00521649	1	12	1	A0A6C1DVJ1	A0A6C1DVJ1 [750-760]	0	1216.62	0	6.91068e+06		High	High	0.0008304	0.07674	2.74	14.26
FALSE	High	[K].IITLFNDESNDNK.[K]			0.0864176	0.00521649	1	9	1	A0A6C1DVJ1	A0A6C1DVJ1 [919-931]	0	1522.74	0	5.85314e+06		High	High	0.0008304	0.04102	2.92	35.88
FALSE	High	[K].DTPYITVPFR.[S]			0.214538	0.00970267	1	13	1	A0A6C1DW92	A0A6C1DW92 [116-125]	0	1208.63	0	9331748		High	High	0.001573	0.1035	2.34	42.34
FALSE	High	[R].EVFNILVEELK.[S]			0.0405307	0	1	8	1	A0A6C1DW92	A0A6C1DW92 [982-992]	0	1332.74	0	5085060		High	High	0	0.01904	3.42	50.73
FALSE	High	[R].VSLAEVYYR.[L]			0.218808	0.00970267	1	10	1	A0A6L0YWH9	A0A6L0YWH9 [540-548]	0	1099.58	0	5.60496e+06		High	High	0.001573	0.1056	2.29	33.75
FALSE	High	[K].SNFATIADPEAR.[E]			0.120461	0.00521649	1	11	1	A0A6L0ZBG6	A0A6L0ZBG6 [296-307]	0	1291.63	0	74174496		High	High	0.0008304	0.05722	3.05	30.15
FALSE	High	[K].AYEELSNTDLEFK.[F]			0.0539453	0	1	8	1	A0A6L0ZBG6	A0A6L0ZBG6 [637-649]	0	1558.73	0	4.30283e+06		High	High	0	0.02544	3.03	37.58
FALSE	High	[K].VFFVSGDPLLHTTAWK.[K]			0.150634	0.00521649	1	18	1	A0A7I9CI31	A0A7I9CI31 [289-304]	0	1817.96	0	3.20109e+06		High	High	0.0008304	0.07196	2.28	45.94
FALSE	High	[R].LLNLDAKPTR.[K]			0.0284263	0	1	15	1	A0A7I9CI31	A0A7I9CI31 [354-363]	0	1140.67	0	6.27828e+06		High	High	0	0.01323	2.97	22.08
FALSE	High	[R].QLLVQQQQQQQLR.[N]			0.0288815	0	1	17	1	A0A7I9CP02	A0A7I9CP02 [195-207]	0	1637.91	0	4.31546e+06		High	High	0	0.01347	2.93	25.18
FALSE	High	[K].IHSIEVQSLPEFFTNR.[I]			0.211382	0.00970267	1	14	1	A0A7I9F399	A0A7I9F399 [322-337]	0	1916.99	0	2443458		High	High	0.001573	0.1018	2.92	44.6
FALSE	High	[R].NVSGDAAALFR.[L]			0.200144	0.00970267	1	17	1	A0A7I9F399	A0A7I9F399 [373-383]	0	1120.57	0	8623103		High	High	0.001573	0.09617	2.49	34.45
FALSE	High	[K].SQKEEISDQKPIEHIK.[E]			0.152193	0.00521649	1	14	1	A0A7I9F399	A0A7I9F399 [642-657]	1	1909	0	1.9733e+06		High	High	0.0008304	0.07266	2.99	15.01
FALSE	High	[K].EGSEIAISSLGYR.[S]			0.0368463	0	1	14	1	A0A7I9F399	A0A7I9F399 [658-670]	0	1381.7	0	14766348		High	High	0	0.01725	3.44	35.63
FALSE	High	[R].QQENLLIQR.[L]			0.171206	0.00521649	1	16	1	A0A7I9F399	A0A7I9F399 [721-729]	0	1141.63	0	12588873		High	High	0.0008304	0.08205	2.41	24.99
FALSE	High	[RK].LNFNQNSSK.[I]			0.205188	0.00970267	1	14	1	A0A7I9F399	A0A7I9F399 [730-738]	0	1051.52	0	5965918		High	High	0.001573	0.09883	2.3	15.51
FALSE	High	[R].TIDIQQDSSDENDNFK.[F]			0.0019302	0	2	11	4	A0A7I9G3R3; B3LNY3	A0A7I9G3R3 [102-117]; B3LNY3 [102-117]	0	1868.81	0	603756592	Shared	High	High	0	0.0008387	4.75	28.81
FALSE	High	[R].TIDIQQDSSDENDNFK.[F]	1xPhospho [S]	A0A7I9G3R3 1xPhospho [S]; B3LNY3 1xPhospho [S]	0.00602535	0	2	11	15	A0A7I9G3R3; B3LNY3	A0A7I9G3R3 [102-117]; B3LNY3 [102-117]	0	1948.78	0	700811869	Shared	High	High	0	0.004913	5.21	32.33
FALSE	High	[R].TIDIQQDSSDENDNFK.[F]	2xPhospho [S8; S9]	A0A7I9G3R3 2xPhospho [S109; S110]; B3LNY3 2xPhospho [S109; S110]	0.0182208	0	2	11	4	A0A7I9G3R3; B3LNY3	A0A7I9G3R3 [102-117]; B3LNY3 [102-117]	0	2028.75	0	172990832	Shared	High	High	0	0.0084	5.79	38.16
FALSE	High	[R].TIDIQQDSSDENDNFKFSDDGVNK.[D]	1xDeamidated [N/Q]		0.00785154	0	2	11	5	A0A7I9G3R3; B3LNY3	A0A7I9G3R3 [102-125]; B3LNY3 [102-125]	1	2732.18	0	13069742	Shared	High	High	0	0.00512	4.24	36.22
FALSE	High	[R].TIDIQQDSSDENDNFKFSDDGVNK.[D]	1xPhospho [S]	A0A7I9G3R3 1xPhospho [S]; B3LNY3 1xPhospho [S]	0.00472289	0	2	11	7	A0A7I9G3R3; B3LNY3	A0A7I9G3R3 [102-125]; B3LNY3 [102-125]	1	2811.16	0	169895008	Shared	High	High	0	0.002104	4.35	37.78
FALSE	High	[R].TIDIQQDSSDENDNFKFSDDGVNKDR.[N]	1xPhospho [S]	A0A7I9G3R3 1xPhospho [S]; B3LNY3 1xPhospho [S]	0.000254046	0	2	11	12	A0A7I9G3R3; B3LNY3	A0A7I9G3R3 [102-127]; B3LNY3 [102-127]	2	3082.29	0	524562048	Shared	High	High	0	0.0001047	5.24	34.12
FALSE	High	[R].TIDIQQDSSDENDNFKFSDDGVNKDR.[N]	1xDeamidated [N/Q]; 1xPhospho [S]	A0A7I9G3R3 1xPhospho [S]; B3LNY3 1xPhospho [S]	0.000275046	0	2	11	15	A0A7I9G3R3; B3LNY3	A0A7I9G3R3 [102-127]; B3LNY3 [102-127]	2	3083.27	0	284050880	Shared	High	High	0	0.0001315	5.09	35.05
FALSE	High	[R].TIDIQQDSSDENDNFKFSDDGVNKDR.[N]	1xDeamidated [N/Q]		0.00214581	0	2	11	13	A0A7I9G3R3; B3LNY3	A0A7I9G3R3 [102-127]; B3LNY3 [102-127]	2	3003.31	0	121096500	Shared	High	High	0	0.01047	4.14	32.94
FALSE	High	[R].TIDIQQDSSDENDNFKFSDDGVNKDR.[N]			0.000193928	0	2	11	2	A0A7I9G3R3; B3LNY3	A0A7I9G3R3 [102-127]; B3LNY3 [102-127]	2	3002.32	0	83704920	Shared	High	High	0	0.0009797	3.81	31.96
FALSE	High	[R].TIDIQQDSSDENDNFKFSDDGVNKDR.[N]	2xPhospho [S8; S9]	A0A7I9G3R3 2xPhospho [S109; S110]; B3LNY3 2xPhospho [S109; S110]	0.00116106	0	2	11	6	A0A7I9G3R3; B3LNY3	A0A7I9G3R3 [102-127]; B3LNY3 [102-127]	2	3162.26	0	463259384	Shared	High	High	0	0.0004977	5.33	37.58
FALSE	High	[K].FSDDGVNKDR.[N]	1xDeamidated [N7]		0.107315	0.00521649	2	12	2	A0A7I9G3R3; B3LNY3	A0A7I9G3R3 [118-127]; B3LNY3 [118-127]	1	1153.51	0	88302328	Shared	High	High	0.0008304	0.05097	3.49	14.04
FALSE	High	[K].FSDDGVNKDR.[N]			0.146798	0.00521649	2	12	17	A0A7I9G3R3; B3LNY3	A0A7I9G3R3 [118-127]; B3LNY3 [118-127]	1	1152.53	0	1875818518	Shared	High	High	0.005725	0.1522	3.42	11.4
FALSE	High	[K].DRNNEKDNNTDNAVEFQDDAEEAEEENEDESFANVDELDGFDLNK.[V]	2xDeamidated [N12; N27]		0.0207995	0	2	14	1	A0A7I9G3R3; B3LNY3	A0A7I9G3R3 [126-170]; B3LNY3 [126-170]	2	5194.11	0		No Quan Values	High	High	0	0.009613	3.92
FALSE	High	[K].DRNNEKDNNTDNAVEFQDDAEEAEEENEDESFANVDELDGFDLNK.[V]			0.0106175	0	2	14	2	A0A7I9G3R3; B3LNY3	A0A7I9G3R3 [126-170]; B3LNY3 [126-170]	2	5192.14	0	63483916	Shared	High	High	0	0.004832	3.91	51.34
FALSE	High	[K].DRNNEKDNNTDNAVEFQDDAEEAEEENEDESFANVDELDGFDLNK.[V]	1xDeamidated [Q/N]		0.000341729	0	2	14	14	A0A7I9G3R3; B3LNY3	A0A7I9G3R3 [126-170]; B3LNY3 [126-170]	2	5193.12	0	1.63525e+07	Shared	High	High	0	0.001695	5.88	50.58
FALSE	High	[R].NNEKDNNTDNAVEFQDDAEEAEEENEDESFANVDELDGFDLNK.[V]			0.00333	0	2	14	2	A0A7I9G3R3; B3LNY3	A0A7I9G3R3 [128-170]; B3LNY3 [128-170]	1	4921.01	0	7.23431e+07	Shared	High	High	0.002259	0.118	4.83	51.3
FALSE	High	[R].NNEKDNNTDNAVEFQDDAEEAEEENEDESFANVDELDGFDLNK.[V]	1xDeamidated [Q/N]		0.00845565	0	2	14	13	A0A7I9G3R3; B3LNY3	A0A7I9G3R3 [128-170]; B3LNY3 [128-170]	1	4922	0		No Quan Values	High	High	0	0.003814	5.45
FALSE	High	[R].NNEKDNNTDNAVEFQDDAEEAEEENEDESFANVDELDGFDLNK.[V]	2xDeamidated [N10; N25]		0.0981121	0.00521649	2	14	1	A0A7I9G3R3; B3LNY3	A0A7I9G3R3 [128-170]; B3LNY3 [128-170]	1	4922.98	0		No Quan Values	High	High	0.0008304	0.04662	3.61
FALSE	High	[K].DNNTDNAVEFQDDAEEAEEENEDESFANVDELDGFDLNK.[V]	2xDeamidated [N]		0.0162173	0	2	14	2	A0A7I9G3R3; B3LNY3	A0A7I9G3R3 [132-170]; B3LNY3 [132-170]	0	4437.76	0		No Quan Values	High	High	0	0.00745	3.17
FALSE	High	[K].DNNTDNAVEFQDDAEEAEEENEDESFANVDELDGFDLNK.[V]	1xDeamidated [N/Q]		0.00793513	0	2	14	5	A0A7I9G3R3; B3LNY3	A0A7I9G3R3 [132-170]; B3LNY3 [132-170]	0	4436.77	0		No Quan Values	High	High	0	0.003581	4.18
FALSE	High	[K].DNNTDNAVEFQDDAEEAEEENEDESFANVDELDGFDLNK.[V]			0.00256904	0	2	14	2	A0A7I9G3R3; B3LNY3	A0A7I9G3R3 [132-170]; B3LNY3 [132-170]	0	4435.79	0	6541455	Shared	High	High	0	0.00113	3.94	51.59
FALSE	High	[K].HVPINEKGEVDYNMPVDK.[E]			0.00388265	0	2	14	1	A0A7I9G3R3; B3LNY3	A0A7I9G3R3 [176-193]; B3LNY3 [176-193]	1	2084.01	0	63848756	Shared	High	High	0	0.00172	4.31	25.98
FALSE	High	[K].HVPINEKGEVDYNMPVDK.[E]	1xOxidation [M14]		0.0864176	0.00521649	2	14	2	A0A7I9G3R3; B3LNY3	A0A7I9G3R3 [176-193]; B3LNY3 [176-193]	1	2100.01	0	53706973	Shared	High	High	0.0008304	0.05357	3.28	21.69
FALSE	High	[K].HVPINEKGEVDYNMPVDKEFQK.[S]			7.71858e-05	0	2	14	8	A0A7I9G3R3; B3LNY3	A0A7I9G3R3 [176-197]; B3LNY3 [176-197]	2	2616.28	0	821461008	Shared	High	High	0	0.0004673	3.05	28.83
FALSE	High	[K].HVPINEKGEVDYNMPVDKEFQK.[S]	1xOxidation [M14]		0.00368243	0	2	14	5	A0A7I9G3R3; B3LNY3	A0A7I9G3R3 [176-197]; B3LNY3 [176-197]	2	2632.27	0	427568912	Shared	High	High	0.0008304	0.04597	4.26	25.42
FALSE	High	[K].HVPINEKGEVDYNMPVDKEFQK.[S]	1xDeamidated [N13]; 1xOxidation [M14]		0.00205681	0	2	14	2	A0A7I9G3R3; B3LNY3	A0A7I9G3R3 [176-197]; B3LNY3 [176-197]	2	2633.26	0	94701216	Shared	High	High	0	0.000897	3.22	26.38
FALSE	High	[K].GEVDYNMPVDKEFQK.[S]	1xOxidation [M7]		0.016477	0	2	14	8	A0A7I9G3R3; B3LNY3	A0A7I9G3R3 [183-197]; B3LNY3 [183-197]	1	1814.83	0	931580336	Shared	High	High	0.005725	0.1515	4.28	25.73
FALSE	High	[K].GEVDYNMPVDKEFQK.[S]			0.00950025	0	2	14	13	A0A7I9G3R3; B3LNY3	A0A7I9G3R3 [183-197]; B3LNY3 [183-197]	1	1798.83	0	1520559573	Shared	High	High	0	0.006345	4.89	30.79
FALSE	High	[R].SSAPYALQR.[A]			0.196187	0.00970267	2	14	3	A0A7I9G3R3; B3LNY3	A0A7I9G3R3 [210-218]; B3LNY3 [210-218]	0	992.516	0	11217799412	Shared	High	High	0.001573	0.09413	2.11	19.77
FALSE	High	[R].RNNLMLVPHIQEIVHAFK.[K]			0.00147343	0	2	10	11	A0A7I9G3R3; B3LNY3	A0A7I9G3R3 [315-332]; B3LNY3 [315-332]	1	2159.19	0	185477384	Shared	High	High	0	0.001403	4.82	43.09
FALSE	High	[R].RNNLMLVPHIQEIVHAFK.[K]	1xDeamidated [N/Q]		0.00859104	0	2	10	7	A0A7I9G3R3; B3LNY3	A0A7I9G3R3 [315-332]; B3LNY3 [315-332]	1	2160.17	0	78270544	Shared	High	High	0	0.003883	4.12	45.68
FALSE	High	[R].RNNLMLVPHIQEIVHAFK.[K]	1xOxidation [M5]		0.089679	0.00521649	2	10	3	A0A7I9G3R3; B3LNY3	A0A7I9G3R3 [315-332]; B3LNY3 [315-332]	1	2175.19	0	56076479	Shared	High	High	0.006392	0.1585	3.88	41.26
FALSE	High	[R].RNNLMLVPHIQEIVHAFKK.[I]			0.0551	0	2	10	3	A0A7I9G3R3; B3LNY3	A0A7I9G3R3 [315-333]; B3LNY3 [315-333]	2	2287.29	0	32133799	Shared	High	High	0.0008304	0.08423	4.39	40.11
FALSE	High	[R].RNNLMLVPHIQEIVHAFKK.[I]	1xDeamidated [N3]		0.159394	0.00521649	2	10	1	A0A7I9G3R3; B3LNY3	A0A7I9G3R3 [315-333]; B3LNY3 [315-333]	2	2288.27	0	4773216	Shared	High	High	0.0008304	0.076	3.32	42.47
FALSE	High	[R].NNLMLVPHIQEIVHAFK.[K]			0.00182099	0	2	10	13	A0A7I9G3R3; B3LNY3	A0A7I9G3R3 [316-332]; B3LNY3 [316-332]	0	2003.09	0	688186596	Shared	High	High	0	0.0007919	4.12	46.65
FALSE	High	[R].NNLMLVPHIQEIVHAFK.[K]	1xDeamidated [N/Q]		0.0023729	0	2	10	14	A0A7I9G3R3; B3LNY3	A0A7I9G3R3 [316-332]; B3LNY3 [316-332]	0	2004.07	0	107028849	Shared	High	High	0	0.005147	3.74	51.44
FALSE	High	[R].NNLMLVPHIQEIVHAFK.[K]	1xOxidation [M4]		0.00164671	0	2	10	12	A0A7I9G3R3; B3LNY3	A0A7I9G3R3 [316-332]; B3LNY3 [316-332]	0	2019.08	0	233602454	Shared	High	High	0	0.002412	3.67	45.02
FALSE	High	[R].NNLMLVPHIQEIVHAFK.[K]	1xDeamidated [N/Q]; 1xOxidation [M4]		0.000814313	0	2	10	11	A0A7I9G3R3; B3LNY3	A0A7I9G3R3 [316-332]; B3LNY3 [316-332]	0	2020.07	0	59714842	Shared	High	High	0	0.0003834	4.21	49.48
FALSE	High	[R].NNLMLVPHIQEIVHAFKK.[I]			0.00832241	0	2	10	7	A0A7I9G3R3; B3LNY3	A0A7I9G3R3 [316-333]; B3LNY3 [316-333]	1	2131.18	0	134836832	Shared	High	High	0	0.003759	4.03	43.46
FALSE	High	[K].YKDEVTSHKEPQVGTLSNEELLK.[D]	1xDeamidated [Q/N]		0.0179337	0	2	11	3	A0A7I9G3R3; B3LNY3	A0A7I9G3R3 [34-56]; B3LNY3 [34-56]	2	2645.33	0		No Quan Values	High	High	0	0.008252	4.3
FALSE	High	[K].YKDEVTSHKEPQVGTLSNEELLK.[D]			2.77557e-05	0	2	11	10	A0A7I9G3R3; B3LNY3	A0A7I9G3R3 [34-56]; B3LNY3 [34-56]	2	2644.35	0	2257922753	Shared	High	High	0	0.004011	4.65	27.45
FALSE	High	[R].GENPEAVNVVIDAFEK.[T]			0.00124379	0	2	12	27	A0A7I9G3R3; B3LNY3	A0A7I9G3R3 [371-386]; B3LNY3 [371-386]	0	1730.86	0	1579018397	Shared	High	High	0	0.001392	5.32	49.29
FALSE	High	[R].GENPEAVNVVIDAFEK.[T]	1xDeamidated [N8]		0.127593	0.00521649	2	12	1	A0A7I9G3R3; B3LNY3	A0A7I9G3R3 [371-386]; B3LNY3 [371-386]	0	1731.84	0	4877612	Shared	High	High	0.0008304	0.06065	3.24	43.22
FALSE	High	[K].TDLLEFLTK.[Y]			0.112519	0.00521649	2	13	14	A0A7I9G3R3; B3LNY3	A0A7I9G3R3 [387-395]; B3LNY3 [387-395]	0	1079.6	0	2564870476	Shared	High	High	0.001573	0.09663	2.85	50.89
FALSE	High	[K].LIVLQFGDSSVYK.[Q]			0.0111948	0	2	14	17	A0A7I9G3R3; B3LNY3	A0A7I9G3R3 [420-432]; B3LNY3 [420-432]	0	1468.8	0	2040245979	Shared	High	High	0	0.006838	3.99	44.86
FALSE	High	[K].EPQVGTLSNEELLK.[D]			0.00732929	0	2	14	1	A0A7I9G3R3; B3LNY3	A0A7I9G3R3 [43-56]; B3LNY3 [43-56]	0	1556.82	0	209947808	Shared	High	High	0	0.003307	3.62	34.79
FALSE	High	[K].EPQVGTLSNEELLKDLDNMLR.[G]	1xOxidation [M19]		0.0649284	0	2	14	2	A0A7I9G3R3; B3LNY3	A0A7I9G3R3 [43-63]; B3LNY3 [43-63]	1	2430.22	0	48087946	Shared	High	High	0.0008304	0.04169	3.31	48
FALSE	High	[K].EPQVGTLSNEELLKDLDNMLR.[G]			0.0666702	0	2	14	2	A0A7I9G3R3; B3LNY3	A0A7I9G3R3 [43-63]; B3LNY3 [43-63]	1	2414.22	0	23034580	Shared	High	High	0	0.03148	3.27	51.56
FALSE	High	[K].SSIYNLHGLTYPSK.[H]	1xDeamidated [N5]		0.00409376	0	2	14	3	A0A7I9G3R3; B3LNY3	A0A7I9G3R3 [436-449]; B3LNY3 [436-449]	0	1580.8	0	78687210	Shared	High	High	0	0.00182	5.09	34.64
FALSE	High	[K].SSIYNLHGLTYPSK.[H]			0.00185997	0	2	14	21	A0A7I9G3R3; B3LNY3	A0A7I9G3R3 [436-449]; B3LNY3 [436-449]	0	1579.81	0	2919729060	Shared	High	High	0	0.0008639	5.26	32.55
FALSE	High	[K].SSIYNLHGLTYPSKHPEK.[L]			0.00044295	0	2	14	23	A0A7I9G3R3; B3LNY3	A0A7I9G3R3 [436-453]; B3LNY3 [436-453]	1	2071.06	0	3098930366	Shared	High	High	0	0.001653	5.23	25.05
FALSE	High	[K].SSIYNLHGLTYPSKHPEK.[L]	1xDeamidated [N5]		0.00388265	0	2	14	1	A0A7I9G3R3; B3LNY3	A0A7I9G3R3 [436-453]; B3LNY3 [436-453]	1	2072.04	0	61745372	Shared	High	High	0	0.001719	4.58	26.95
FALSE	High	[K].LSISPLHYQAFR.[E]			0.0324494	0	2	16	44	A0A7I9G3R3; B3LNY3	A0A7I9G3R3 [454-465]; B3LNY3 [454-465]	0	1431.77	0	1.33101e+10	Shared	High	High	0.0008304	0.05234	3.56	35.67
FALSE	High	[K].LSISPLHYQAFREDITSR.[F]			0.13724	0.00521649	2	16	1	A0A7I9G3R3; B3LNY3	A0A7I9G3R3 [454-471]; B3LNY3 [454-471]	1	2133.11	0	206638784	Shared	High	High	0.0008304	0.06552	1.78	37.47
FALSE	High	[R].EDITSRFPDYNMPSSGLPK.[D]			0.00612183	0	2	14	4	A0A7I9G3R3; B3LNY3	A0A7I9G3R3 [466-484]; B3LNY3 [466-484]	1	2154.02	0	91859472	Shared	High	High	0	0.004369	4.99	39.22
FALSE	High	[R].FPDYNMPSSGLPK.[D]	1xOxidation [M6]		0.00583695	0	2	14	14	A0A7I9G3R3; B3LNY3	A0A7I9G3R3 [472-484]; B3LNY3 [472-484]	0	1468.68	0	3222264224	Shared	High	High	0	0.00761	4	31.44
FALSE	High	[R].FPDYNMPSSGLPK.[D]			0.0148214	0	2	14	11	A0A7I9G3R3; B3LNY3	A0A7I9G3R3 [472-484]; B3LNY3 [472-484]	0	1452.68	0	3458213888	Shared	High	High	0	0.01002	3.81	37.08
FALSE	High	[K].DVDKSESLSQFLEIPRPK.[S]			0.000247409	0	2	15	76	A0A7I9G3R3; B3LNY3	A0A7I9G3R3 [485-502]; B3LNY3 [485-502]	1	2088.1	0	9.45545e+09	Shared	High	High	0	0.001497	5.62	41.25
FALSE	High	[K].DVDKSESLSQFLEIPRPK.[S]	1xPhospho [S]	A0A7I9G3R3 1xPhospho [S]; B3LNY3 1xPhospho [S]	0.160213	0.00521649	2	15	2	A0A7I9G3R3; B3LNY3	A0A7I9G3R3 [485-502]; B3LNY3 [485-502]	1	2168.06	0	97063016	Shared	High	High	0.0008304	0.07639	4.34	44.83
FALSE	High	[K].SESLSQFLEIPRPK.[S]			0.00251521	0	2	15	19	A0A7I9G3R3; B3LNY3	A0A7I9G3R3 [489-502]; B3LNY3 [489-502]	0	1630.88	0	1744441956	Shared	High	High	0	0.001101	4.34	41.75
FALSE	High	[K].SESLSQFLEIPRPK.[S]	1xPhospho [S]	A0A7I9G3R3 1xPhospho [S]; B3LNY3 1xPhospho [S]	0.162692	0.00521649	2	15	2	A0A7I9G3R3; B3LNY3	A0A7I9G3R3 [489-502]; B3LNY3 [489-502]	0	1710.85	0	8850865	Shared	High	High	0.0008304	0.09284	2.54	46.64
FALSE	High	[K].HIATPAPSPPSSPQLMHLGEGPRPR.[K]			0.00198198	0	2	12	16	A0A7I9G3R3; B3LNY3	A0A7I9G3R3 [517-541]; B3LNY3 [517-541]	0	2630.36	0	1527101276	Shared	High	High	0	0.0008625	4.03	29
FALSE	High	[K].HIATPAPSPPSSPQLMHLGEGPRPR.[K]	1xOxidation [M16]		0.0012113	0	2	12	6	A0A7I9G3R3; B3LNY3	A0A7I9G3R3 [517-541]; B3LNY3 [517-541]	0	2646.36	0	642475320	Shared	High	High	0	0.01322	2.57	26.19
FALSE	High	[K].HIATPAPSPPSSPQLMHLGEGPRPR.[K]	1xPhospho [S]	A0A7I9G3R3 1xPhospho [S]; B3LNY3 1xPhospho [S]	0.00137542	0	2	12	23	A0A7I9G3R3; B3LNY3	A0A7I9G3R3 [517-541]; B3LNY3 [517-541]	0	2710.33	0	2117468440	Shared	High	High	0	0.03049	3.72	31.79
FALSE	High	[K].HIATPAPSPPSSPQLMHLGEGPRPR.[K]	1xPhospho [S]; 1xOxidation [M16]	A0A7I9G3R3 1xPhospho [S]; B3LNY3 1xPhospho [S]	0.0606096	0	2	12	18	A0A7I9G3R3; B3LNY3	A0A7I9G3R3 [517-541]; B3LNY3 [517-541]	0	2726.32	0	917470383	Shared	High	High	0.0008304	0.03744	3.09	28.54
FALSE	High	[K].HIATPAPSPPSSPQLMHLGEGPRPR.[K]	2xPhospho [S/T]	A0A7I9G3R3 2xPhospho [T/S]; B3LNY3 2xPhospho [T/S]	0.00139745	0	2	12	21	A0A7I9G3R3; B3LNY3	A0A7I9G3R3 [517-541]; B3LNY3 [517-541]	0	2790.29	0	1403616912	Shared	High	High	0	0.003651	4.38	34.15
FALSE	High	[K].HIATPAPSPPSSPQLMHLGEGPRPR.[K]	2xPhospho [S8; S11]; 1xOxidation [M16]	A0A7I9G3R3 2xPhospho [S524; S527]; B3LNY3 2xPhospho [S524; S527]	0.00394482	0	2	12	9	A0A7I9G3R3; B3LNY3	A0A7I9G3R3 [517-541]; B3LNY3 [517-541]	0	2806.29	0	754084608	Shared	High	High	0.0008304	0.03738	4.4	30.19
FALSE	High	[K].HIATPAPSPPSSPQLMHLGEGPRPR.[K]	3xPhospho [T4; S11; S12]	A0A7I9G3R3 3xPhospho [T520; S527; S528]; B3LNY3 3xPhospho [T520; S527; S528]	0.0279784	0	2	12	4	A0A7I9G3R3; B3LNY3	A0A7I9G3R3 [517-541]; B3LNY3 [517-541]	0	2870.26	0	182317296	Shared	High	High	0	0.01305	4.25	36.19
FALSE	High	[K].HIATPAPSPPSSPQLMHLGEGPRPR.[K]	3xPhospho [T4; S11; S12]; 1xOxidation [M16]	A0A7I9G3R3 3xPhospho [T520; S527; S528]; B3LNY3 3xPhospho [T520; S527; S528]	0.122368	0.00521649	2	12	2	A0A7I9G3R3; B3LNY3	A0A7I9G3R3 [517-541]; B3LNY3 [517-541]	0	2886.26	0	150102720	Shared	High	High	0.0008304	0.05828	3.83	31.39
FALSE	High	[R].KPDNDIVIPFSTEEAAR.[I]			6.94302e-05	0	2	12	36	A0A7I9G3R3; B3LNY3	A0A7I9G3R3 [577-593]; B3LNY3 [577-593]	0	1901.96	6	9230430325	Shared	High	High	0	0.008235	4.73	35.34
FALSE	High	[R].KPDNDIVIPFSTEEAAR.[I]	1xDeamidated [N4]		0.000235896	0	2	12	17	A0A7I9G3R3; B3LNY3	A0A7I9G3R3 [577-593]; B3LNY3 [577-593]	0	1902.94	4	3981372416	Shared	High	High	0	0.0004871	5.14	36.92
FALSE	High	[R].ILSESLEIK.[L]			0.190376	0.00521649	2	14	7	A0A7I9G3R3; B3LNY3	A0A7I9G3R3 [594-602]; B3LNY3 [594-602]	0	1031.6	0	5620989928	Shared	High	High	0.001573	0.09461	2.45	30.68
FALSE	High	[K].QQLENEPYDYAALNHDANSSK.[E]			0.000113005	0	2	12	9	A0A7I9G3R3; B3LNY3	A0A7I9G3R3 [624-644]; B3LNY3 [624-644]	0	2407.08	0	6.99622e+08	Shared	High	High	0	0.0002921	5.55	30.11
FALSE	High	[K].QQLENEPYDYAALNHDANSSK.[E]	1xDeamidated [N]		0.00659285	0	2	12	10	A0A7I9G3R3; B3LNY3	A0A7I9G3R3 [624-644]; B3LNY3 [624-644]	0	2408.06	0	265722576	Shared	High	High	0	0.004951	5.65	31.21
FALSE	High	[K].QQLENEPYDYAALNHDANSSKEEK.[S]			0.000103278	0	2	12	8	A0A7I9G3R3; B3LNY3	A0A7I9G3R3 [624-647]; B3LNY3 [624-647]	1	2793.26	0	1288737376	Shared	High	High	0	0.00232	6.15	27.09
FALSE	High	[K].QQLENEPYDYAALNHDANSSKEEK.[S]	1xDeamidated [N]		0.000562121	0	2	12	5	A0A7I9G3R3; B3LNY3	A0A7I9G3R3 [624-647]; B3LNY3 [624-647]	1	2794.24	0	109633792	Shared	High	High	0	0.0002367	4.31	28.49
FALSE	High	[K].SAAGILHALLK.[W]			0.0157102	0	2	16	11	A0A7I9G3R3; B3LNY3	A0A7I9G3R3 [717-727]; B3LNY3 [717-727]	0	1093.67	0	1382362740	Shared	High	High	0	0.01427	3.77	39.65
FALSE	High	[K].FEHLAVVIHDSR.[Y]			0.0126446	0	2	14	7	A0A7I9G3R3; B3LNY3	A0A7I9G3R3 [737-748]; B3LNY3 [737-748]	0	1422.75	0	530498792	Shared	High	High	0	0.01199	4.21	24.72
FALSE	High	[K].YVQTPNSFWK.[E]			0.157768	0.00521649	2	15	3	A0A7I9G3R3; B3LNY3	A0A7I9G3R3 [772-781]; B3LNY3 [772-781]	0	1269.63	0	2197597895	Shared	High	High	0.005725	0.151	3.06	34
FALSE	High	[R].NKSDGNISALTFK.[A]	1xPhospho [S3]	A0A7I9G3R3 1xPhospho [S81]; B3LNY3 1xPhospho [S81]	0.0304518	0	2	13	18	A0A7I9G3R3; B3LNY3	A0A7I9G3R3 [79-91]; B3LNY3 [79-91]	1	1474.69	0	8774167980	Shared	High	High	0	0.02824	4.88	30.92
FALSE	High	[R].NKSDGNISALTFK.[A]			0.0221639	0	2	13	2	A0A7I9G3R3; B3LNY3	A0A7I9G3R3 [79-91]; B3LNY3 [79-91]	1	1394.73	0	343490336	Shared	High	High	0	0.0243	3.88	25.81
FALSE	High	[R].NKSDGNISALTFK.[A]	1xDeamidated [N]; 1xPhospho [S3]	A0A7I9G3R3 1xPhospho [S81]; B3LNY3 1xPhospho [S81]	0.109024	0.00521649	2	13	4	A0A7I9G3R3; B3LNY3	A0A7I9G3R3 [79-91]; B3LNY3 [79-91]	1	1475.68	0	382109200	Shared	High	High	0.0008304	0.08311	4.53	37.03
FALSE	High	[R].ESYSVDDSGEVDTEIMPSFAYLLR.[I]			0.000409132	0	2	13	24	A0A7I9G3R3; B3LNY3	A0A7I9G3R3 [792-815]; B3LNY3 [792-815]	0	2723.24	0	416543092	Shared	High	High	0	0.000171	5.07	51.62
FALSE	High	[R].ESYSVDDSGEVDTEIMPSFAYLLR.[I]	1xOxidation [M16]		0.000438284	0	2	13	12	A0A7I9G3R3; B3LNY3	A0A7I9G3R3 [792-815]; B3LNY3 [792-815]	0	2739.23	0	65351706	Shared	High	High	0	0.0001841	4.99	51.56
FALSE	High	[K].SDGNISALTFK.[A]			0.0749065	0.00521649	2	13	6	A0A7I9G3R3; B3LNY3	A0A7I9G3R3 [81-91]; B3LNY3 [81-91]	0	1152.59	0	894785983	Shared	High	High	0.0008304	0.04478	4	32.33
FALSE	High	[R].LKELPLSIGILFK.[R]			0.00239816	0	2	15	37	A0A7I9G3R3; B3LNY3	A0A7I9G3R3 [828-840]; B3LNY3 [828-840]	1	1470.93	0	3.7489e+09	Shared	High	High	0	0.01557	4.54	48.92
FALSE	High	[R].LKELPLSIGILFKR.[Y]			0.0026802	0	2	15	3	A0A7I9G3R3; B3LNY3	A0A7I9G3R3 [828-841]; B3LNY3 [828-841]	2	1627.03	0	36680256	Shared	High	High	0	0.00118	4.65	44.3
FALSE	High	[K].ELPLSIGILFK.[R]			0.0789794	0.00521649	2	15	7	A0A7I9G3R3; B3LNY3	A0A7I9G3R3 [830-840]; B3LNY3 [830-840]	0	1229.75	0	1035965080	Shared	High	High	0.005093	0.1472	2.36	51.6
FALSE	High	[K].ELPLSIGILFKR.[Y]			0.0590262	0	2	15	1	A0A7I9G3R3; B3LNY3	A0A7I9G3R3 [830-841]; B3LNY3 [830-841]	1	1385.85	0	5642908	Shared	High	High	0	0.02783	2.52	48.35
FALSE	High	[R].LFNLDMYHPILK.[I]			0.0100168	0	2	16	24	A0A7I9G3R3; B3LNY3	A0A7I9G3R3 [845-856]; B3LNY3 [845-856]	0	1503.8	0	6090014342	Shared	High	High	0	0.004545	3.47	44.21
FALSE	High	[R].LFNLDMYHPILK.[I]	1xOxidation [M6]		0.008148	0	2	16	15	A0A7I9G3R3; B3LNY3	A0A7I9G3R3 [845-856]; B3LNY3 [845-856]	0	1519.8	0	1016262509	Shared	High	High	0	0.01136	4.04	40.87
FALSE	High	[R].WKSEHMELISGVYLYEK.[L]	1xOxidation [M6]		0.00338332	0	2	16	2	A0A7I9G3R3; B3LNY3	A0A7I9G3R3 [869-885]; B3LNY3 [869-885]	1	2128.04	0	41063942	Shared	High	High	0	0.01145	4.94	34.36
FALSE	High	[R].WKSEHMELISGVYLYEK.[L]			0.166901	0.00521649	2	16	2	A0A7I9G3R3; B3LNY3	A0A7I9G3R3 [869-885]; B3LNY3 [869-885]	1	2112.05	0	30944184	Shared	High	High	0.001573	0.09852	4.41	38.73
FALSE	High	[K].SEHMELISGVYLYEK.[L]	1xOxidation [M4]		0.0452973	0	2	16	2	A0A7I9G3R3; B3LNY3	A0A7I9G3R3 [871-885]; B3LNY3 [871-885]	0	1813.87	0	96696216	Shared	High	High	0	0.02166	5.02	35.08
FALSE	High	[K].SEHMELISGVYLYEK.[L]			0.00113673	0	2	16	10	A0A7I9G3R3; B3LNY3	A0A7I9G3R3 [871-885]; B3LNY3 [871-885]	0	1797.87	0	4.3785e+08	Shared	High	High	0	0.0004869	4.46	39.48
FALSE	High	[K].LELTDNWVTGK.[D]			0.0324494	0	2	16	31	A0A7I9G3R3; B3LNY3	A0A7I9G3R3 [886-896]; B3LNY3 [886-896]	0	1275.66	0	4.40288e+09	Shared	High	High	0	0.02125	3.67	39.89
FALSE	High	[R].ALLQFYNFQHYEISMEDLGYGHR.[N]	1xOxidation [M15]		0.00380129	0	2	15	5	A0A7I9G3R3; B3LNY3	A0A7I9G3R3 [914-936]; B3LNY3 [914-936]	0	2847.32	0	91355474	Shared	High	High	0	0.001684	5.48	46.1
FALSE	High	[R].ALLQFYNFQHYEISMEDLGYGHR.[N]	1xDeamidated [Q9]		0.0200427	0	2	15	2	A0A7I9G3R3; B3LNY3	A0A7I9G3R3 [914-936]; B3LNY3 [914-936]	0	2832.31	0	4671509	Shared	High	High	0	0.009236	3.46	53.9
FALSE	High	[R].ALLQFYNFQHYEISMEDLGYGHR.[N]			6.58497e-05	0	2	15	5	A0A7I9G3R3; B3LNY3	A0A7I9G3R3 [914-936]; B3LNY3 [914-936]	0	2831.32	0	121259468	Shared	High	High	0	0.000105	5.74	50.71
FALSE	High	[R].NNSSQDLLNK.[E]	1xDeamidated [N/Q]		0.106191	0.00521649	1	3	3	A0A7I9G3R3	A0A7I9G3R3 [937-946]	0	1133.54	0	1.35772e+08		High	High	0.0008304	0.05033	2.91	24.96
FALSE	High	[R].SGLEGDIR.[T]			0.211382	0.00970267	2	14	5	A0A7I9G3R3; B3LNY3	A0A7I9G3R3 [94-101]; B3LNY3 [94-101]	0	846.432	0	1.22972e+08	Shared	High	High	0.005093	0.1477	2.54	17.3
FALSE	High	[K].QGEIDQMVVDDLDALR.[L]	1xDeamidated [Q1]; 1xOxidation [M7]		0.188473	0.00521649	1	1	1	A5E3F4	A5E3F4 [194-209]	0	1833.85	0	9340197		High	High	0.0008304	0.09025	3.16	56.25
FALSE	High	[R].TYNLLNQIFEK.[L]			0.218808	0.00970267	1	17	1	A6ZVE6	A6ZVE6 [651-661]	0	1382.73	0	7.38611e+06		High	High	0.001573	0.1054	2.49	49.06
FALSE	High	[R].AILPGASTIPASNNPSKPR.[K]			0.0714208	0.00521649	1	15	1	A6ZVE6	A6ZVE6 [99-117]	0	1891.04	0	11465133		High	High	0.0008304	0.0338	2.87	26.3
FALSE	High	[K].SKNPLNMALIVPEK.[H]	1xDeamidated [N6]		0.0480138	0	1	4	2	B3LNY3	B3LNY3 [503-516]	1	1554.86	0	85628604		High	High	0	0.02259	3.93	38.2
FALSE	High	[K].SKNPLNMALIVPEK.[H]	1xOxidation [M7]		0.00785154	0	1	4	13	B3LNY3	B3LNY3 [503-516]	1	1569.87	0	2316157824		High	High	0	0.01448	3.84	29.41
FALSE	High	[K].SKNPLNMALIVPEK.[H]			0.0029954	0	1	4	13	B3LNY3	B3LNY3 [503-516]	1	1553.87	0	4129469184		High	High	0.0008304	0.08493	4.37	35.69
FALSE	High	[K].SKNPLNMALIVPEK.[H]	1xDeamidated [N]; 1xOxidation [M7]		0.0441138	0	1	4	3	B3LNY3	B3LNY3 [503-516]	1	1570.85	0	55497896		High	High	0	0.02075	3.71	32.28
FALSE	High	[K].SKNPLNMALIVPEK.[H]	1xPhospho [S1]; 1xOxidation [M7]	B3LNY3 1xPhospho [S503]	0.0282762	0	1	4	1	B3LNY3	B3LNY3 [503-516]	1	1649.83	0	38027520		High	High	0	0.01314	4.2	34.29
FALSE	High	[K].NPLNMALIVPEK.[H]	1xDeamidated [N4]		0.00522273	0	1	4	1	B3LNY3	B3LNY3 [505-516]	0	1339.73	0	11917796		High	High	0	0.002335	4.01	44.25
FALSE	High	[K].NPLNMALIVPEK.[H]	1xOxidation [M5]		0.00827846	0	1	4	5	B3LNY3	B3LNY3 [505-516]	0	1354.74	0	436468784		High	High	0	0.004529	4.13	34.84
FALSE	High	[K].NPLNMALIVPEK.[H]	1xDeamidated [N4]; 1xOxidation [M5]		0.0284263	0	1	4	1	B3LNY3	B3LNY3 [505-516]	0	1355.72	0	3.02789e+06		High	High	0	0.01323	3.16	37.61
FALSE	High	[K].NPLNMALIVPEK.[H]			0.011314	0	1	4	11	B3LNY3	B3LNY3 [505-516]	0	1338.74	0	756985216		High	High	0	0.009478	4.2	41.71
FALSE	High	[R].KSEVSDKNLLNMLTPQLEIVR.[A]	1xDeamidated [N/Q]		0.0221639	0	1	10	9	B3LNY3	B3LNY3 [689-709]	2	2428.31	0	70998043		High	High	0	0.01026	5.27	42.81
FALSE	High	[R].KSEVSDKNLLNMLTPQLEIVR.[A]			0.000168988	0	1	10	14	B3LNY3	B3LNY3 [689-709]	2	2427.33	0	1142471112		High	High	0	8.223e-05	4.95	46.41
FALSE	High	[R].KSEVSDKNLLNMLTPQLEIVR.[A]	1xDeamidated [N11]; 1xOxidation [M12]		0.0741175	0.00521649	1	10	1	B3LNY3	B3LNY3 [689-709]	2	2444.31	0	13267875		High	High	0.0008304	0.03512	3.41	38.85
FALSE	High	[R].KSEVSDKNLLNMLTPQLEIVR.[A]	1xOxidation [M12]		0.117963	0.00521649	1	10	1	B3LNY3	B3LNY3 [689-709]	2	2443.32	0	183267040		High	High	0.0008304	0.05607	3.21	41.81
FALSE	High	[K].SEVSDKNLLNMLTPQLEIVR.[A]	1xOxidation [M11]		0.00261018	0	1	10	5	B3LNY3	B3LNY3 [690-709]	1	2315.23	0	150339382		High	High	0	0.001148	4.16	46.42
FALSE	High	[K].SEVSDKNLLNMLTPQLEIVR.[A]			0.00336545	0	1	10	5	B3LNY3	B3LNY3 [690-709]	1	2299.23	0	219968584		High	High	0	0.001487	4.51	51.29
FALSE	High	[K].SEVSDKNLLNMLTPQLEIVR.[A]	1xDeamidated [N]; 1xOxidation [M11]		0.202149	0.00970267	1	10	2	B3LNY3	B3LNY3 [690-709]	1	2316.21	0		Not Reliable	High	High	0.001573	0.09702	3.58
FALSE	High	[K].NLLNMLTPQLEIVR.[A]			0.00322588	0	1	10	21	B3LNY3	B3LNY3 [696-709]	0	1653.94	0	804446822		High	High	0	0.001421	3.92	51.59
FALSE	High	[K].NLLNMLTPQLEIVR.[A]	1xOxidation [M5]		0.00760603	0	1	10	6	B3LNY3	B3LNY3 [696-709]	0	1669.93	0	593005250		High	High	0	0.004697	4.01	50.35
FALSE	High	[K].NLLNMLTPQLEIVR.[A]	1xDeamidated [Q9]; 1xOxidation [M5]		0.080244	0.00521649	1	10	1	B3LNY3	B3LNY3 [696-709]	0	1670.91	0	22373584		High	High	0.0008304	0.03811	2.74	47.76
FALSE	High	[R].NSSSQDLLNK.[E]			0.0539453	0	1	12	6	B3LNY3	B3LNY3 [937-946]	0	1105.55	0	2113150916		High	High	0	0.03067	3.31	16.23
FALSE	High	[R].NSSSQDLLNK.[E]	1xDeamidated [N/Q]		0.0490415	0	1	12	9	B3LNY3	B3LNY3 [937-946]	0	1106.53	0	487893144		High	High	0	0.02309	3.52	22.17
FALSE	High	[R].NSSSQDLLNK.[E]	1xPhospho [S]	B3LNY3 1xPhospho [S]	0.110758	0.00521649	1	12	7	B3LNY3	B3LNY3 [937-946]	0	1185.51	0	589190560		High	High	0.001573	0.11	3.67	21.49
FALSE	High	[K].INEGLEVFNTYYER.[H]			0.0216995	0	1	1	1	G0W3N9	G0W3N9 [17-30]	0	1746.83	0	1.89444e+06		High	High	0	0.01002	3.24	47.03
FALSE	High	[K].LFDDVIALINSAGK.[T]			0.0584044	0	1	12	1	N1P2T1	N1P2T1 [116-129]	0	1475.81	0	5666447		High	High	0	0.02751	2.87	51.63
FALSE	High	[K].EIVTNILKPGR.[T]			0.152979	0.00521649	1	12	2	N1P2T1	N1P2T1 [326-336]	0	1239.74	0	35233665		High	High	0.0008304	0.07282	2.66	28.09
FALSE	High	[K].EVYESVIQYIEK.[T]			0.0392633	0	1	1	1	N1P2T1	N1P2T1 [340-351]	0	1499.76	0	18530180		High	High	0	0.01838	3	47.1
FALSE	High	[K].NLGSLIGLEFR.[D]			0.0465125	0	1	14	2	N1P2T1	N1P2T1 [363-373]	0	1218.68	0	22675738		High	High	0	0.02189	3.39	48.46
FALSE	High	[K].KVEELPYEESADNQFVR.[S]			0.0123143	0	1	14	1	N1P2T1	N1P2T1 [608-624]	1	2052.99	0	24517100		High	High	0	0.005604	4.81	33.11
FALSE	High	[R].KALADVVQQDK.[L]			0.0246397	0	1	13	1	N1P2T1	N1P2T1 [658-668]	1	1214.67	0		No Quan Values	High	High	0	0.01143	3.5
FALSE	High	[R].VPSTVFIHENGIR.[FY]	1xDeamidated [N10]		0.0275375	0	1	17	1	N1P2T1	N1P2T1 [694-706]	0	1469.77	0	7632817		High	High	0	0.0128	3.31	30.39
FALSE	High	[R].EASDMSVDETGGGR.[R]			0.080244	0.00521649	1	14	1	N1P2T1	N1P2T1 [763-776]	0	1410.58	0	8.23406e+06		High	High	0.0008304	0.03796	2.93	17.97
FALSE	High	[R].RYGDEDELEQEQEER.[R]			0.107882	0.00521649	1	18	1	N1P2T1	N1P2T1 [784-798]	1	1924.82	0	5.73965e+06		High	High	0.0008304	0.05132	3.5	22.36
FALSE	High	[R].YGDEDELEQEQEER.[R]			0.003243	0	1	19	1	N1P2T1	N1P2T1 [785-798]	0	1768.71	1	12875693		High	High	0	0.001431	3.59	25.59
FALSE	High	[R].IIEIFSAVFTK.[E]			0.084607	0.00521649	1	12	1	N1P3I5	N1P3I5 [1043-1053]	0	1267.73	0	13331632		High	High	0.0008304	0.04004	2.92	51.43
FALSE	High	[R].VIASIGTEELDGNKWPDLVPNLIQAASGEDVQTR.[QK]			0.0551	0	1	10	1	N1P3I5	N1P3I5 [105-138]	1	3635.86	0	5.14457e+06		High	High	0	0.02601	3.58	51.59
FALSE	High	[R].SLSAQALNHVSALIEEQETINPVQAQK.[F]			0.000615065	0	1	13	2	N1P3I5	N1P3I5 [181-207]	0	2918.52	0	27622518		High	High	0	0.0002594	5.18	48.53
FALSE	High	[K].FAASIPSVVNVLDAVIK.[A]			0.00698823	0	1	14	2	N1P3I5	N1P3I5 [208-224]	0	1743.01	0	9009294		High	High	0	0.00315	3.58	51.67
FALSE	High	[K].TLQTQFYTQPTTLPALIHILQNGSDDSLK.[Q]	1xDeamidated [Q/N]		0.0450581	0	1	12	2	N1P3I5	N1P3I5 [28-56]	0	3244.67	1	5131633		High	High	0	0.02121	4.63	51.58
FALSE	High	[K].LGPEIIVAALK.[V]			0.0434187	0	1	1	4	N1P3I5	N1P3I5 [297-307]	0	1123.71	0	139500672		High	High	0.0008304	0.05645	3.16	45.09
FALSE	High	[R].SDAFAEFAEPLVNSAYEAIK.[T]			0.00364364	0	1	16	1	N1P3I5	N1P3I5 [565-584]	0	2172.05	0	8444289		High	High	0	0.001615	4.01	51.62
FALSE	High	[R].ESGYAFIANLAK.[V]			0.0340331	0	1	19	2	N1P3I5	N1P3I5 [592-603]	0	1283.66	0	52926652		High	High	0	0.01755	2.86	44.54
FALSE	High	[K].VYGENFAPFLK.[T]			0.0517081	0	1	17	1	N1P3I5	N1P3I5 [604-614]	0	1284.66	0	55552644		High	High	0	0.02441	2.95	43.54
FALSE	High	[K].EVASAALSELALGTK.[EK]			0.00574497	0	1	16	2	N1P3I5	N1P3I5 [667-681]	0	1459.8	0	46089456		High	High	0	0.002575	4.23	41.99
FALSE	High	[K].VLNEQVDESYGLR.[E]			0.0188089	0	1	16	1	N1P3I5	N1P3I5 [694-706]	0	1521.75	1	71292200		High	High	0	0.008655	3.8	31.47
FALSE	High	[R].ETALNTIWNVVK.[SA]			0.0405307	0	1	17	2	N1P3I5	N1P3I5 [707-718]	0	1387.76	0	46620400		High	High	0	0.02043	3.76	48.59
FALSE	High	[K].GIPASSYVNADVLAVIQAAR.[E]			0.00315828	0	1	12	2	N1P3I5	N1P3I5 [734-753]	0	2015.09	0	9315721		High	High	0	0.001396	4.36	51.56
FALSE	High	[K].TSLLQTAFSEPK.[E]			0.0296563	0	1	14	3	N1P3I5	N1P3I5 [84-95]	0	1321.7	0	58463188		High	High	0	0.02032	3.49	39.16
FALSE	High	[K].VFDNFRPVVFGLFQSK.[S]			0.0855075	0.00521649	1	15	1	N1P3I5	N1P3I5 [860-875]	0	1900.01	0	4.4473e+06		High	High	0.0008304	0.0405	2.41	51.49
FALSE	High	[R].SSAVGAASEIALGMK.[E]			0.15456	0.00521649	1	18	2	N1P3I5	N1P3I5 [881-895]	0	1391.72	0	19231374		High	High	0.0008304	0.07387	3.12	37.68
FALSE	High	[K].ALYELLSAADQK.[A]			0.0326217	0	1	12	2	N1P3I5	N1P3I5 [949-960]	0	1321.7	0	47366480		High	High	0	0.01521	3.28	40.94
FALSE	High	[K].EETDSSSTSFSNPQR.[C]			0.0326217	0	1	18	1	N1P3Q4	N1P3Q4 [100-114]	0	1671.71	0	3.61871e+06		High	High	0	0.01524	3.27	18.6
FALSE	High	[K].LGYPSNIDDSK.[I]			0.139393	0.00521649	1	16	1	N1P3Q4	N1P3Q4 [541-551]	0	1208.58	0	8393233		High	High	0.0008304	0.06657	2.48	24.59
FALSE	High	[R].DFIENVHLVR.[R]			0.170337	0.00521649	1	15	1	N1P3Q4	N1P3Q4 [570-579]	0	1241.66	0	2.65511e+06		High	High	0.0008304	0.08147	2.59	35.51
FALSE	High	[K].ILLDFDNDYSVYR.[S]			0.0237432	0	1	18	1	N1P3Q4	N1P3Q4 [735-747]	0	1632.79	0	4.05615e+06		High	High	0	0.01102	3.37	47.56
FALSE	High	[R].AFSFLTIVAR.[I]			0.228676	0.00970267	1	1	1	N1P3Q4	N1P3Q4 [812-821]	0	1124.65	0	7.34717e+06		High	High	0.001573	0.1102	2.46	49.28

## Sheet: Ppg1-H111N_4
Checked	Confidence	Annotated Sequence	Modifications	Modifications in Master Proteins	Qvality PEP	Qvality q-value	# Protein Groups	# Proteins	# PSMs	Master Protein Accessions	Positions in Master Proteins	# Missed Cleavages	Theo. MH+ [Da]	# Razor Quan Results	Abundances (Normalized): F8: Sample	Quan Info	Found in Sample: [S8] F8: Sample	Confidence (by Search Engine): Sequest HT	Percolator q-Value (by Search Engine): Sequest HT	Percolator PEP (by Search Engine): Sequest HT	XCorr (by Search Engine): Sequest HT	Top Apex RT [min]
FALSE	High	[K].VLNQQVDESYGLR.[E]	1xDeamidated [Q4]		0.100316	0.00647786	0	1	1			0	1521.75	0		No Quan Values	High	High	0.001027	0.0629	3.74	31.64
FALSE	High	[R].KIPVGYSSNDDEDTR.[VI]			0.0685924	0.00647786	1	10	1	A0A0L8VJZ4	A0A0L8VJZ4 [193-207]	1	1695.78	0	9788613		High	High	0.001027	0.04389	3.91	19.26
FALSE	High	[R].KIPVGYSSNDDEDTRVK.[M]			0.075636	0.00647786	1	9	1	A0A0L8VJZ4	A0A0L8VJZ4 [193-209]	2	1922.95	0	10183044		High	High	0.001027	0.04831	2.84	18.96
FALSE	High	[R].ESEPFIQTIIR.[D]			0.128082	0.00647786	1	9	1	A0A0L8VPV7	A0A0L8VPV7 [617-627]	0	1332.72	0	7279663		High	High	0.001027	0.07923	2.32	42.47
FALSE	High	[K].KPADLASLLLNSAGDAQGDEAPALK.[L]			0.00693437	0	1	13	1	A0A0L8VRZ1	A0A0L8VRZ1 [930-954]	0	2465.29	0	5869538		High	High	0	0.004838	4.51	49.06
FALSE	High	[RK].NAGTAEFLVDNQNR.[H]			0.0919672	0.00647786	1	29	1	A0A6C1DNM1	A0A6C1DNM1 [291-304]	0	1548.74	0		No Quan Values	High	High	0.001027	0.05795	2.67
FALSE	High	[K].SAQSSTETFTSK.[D]			0.0712501	0.00647786	1	10	1	A0A6C1DTI7	A0A6C1DTI7 [605-616]	0	1273.59	0	1.52139e+06		High	High	0.001027	0.04564	2.01	15.42
FALSE	High	[K].ESIANLQHVDSNR.[Y]			0.0495186	0	1	15	1	A0A6C1EBH6	A0A6C1EBH6 [1014-1026]	0	1482.73	0	1.51368e+06		High	High	0	0.03222	2.87	21.75
FALSE	High	[R].KPNNDIVIPFSTEEAAR.[I]	2xDeamidated [N3; N4]		0.000331337	0	1	2	20	A0A6L0ZS03	A0A6L0ZS03 [577-593]	0	1902.94	0		No Quan Values	High	High	0	0.009935	5.08	37.2
FALSE	High	[R].KPNNDIVIPFSTEEAAR.[I]	1xDeamidated [N]		0.000113057	0	1	2	61	A0A6L0ZS03	A0A6L0ZS03 [577-593]	0	1901.96	1	44303424		High	High	0	0.0008637	5.01	35.65
FALSE	High	[R].NSSSQDLLNK.[E]	1xPhospho [S]	A0A6L0ZS03 1xPhospho [S]; B3LNY3 1xPhospho [S]	0.0880573	0.00647786	2	12	3	A0A6L0ZS03; B3LNY3	A0A6L0ZS03 [937-946]; B3LNY3 [937-946]	0	1185.51	0	281001282	Shared	High	High	0.001027	0.05564	3.73	21.51
FALSE	High	[R].NSSSQDLLNK.[E]			0.09816	0.00647786	2	12	5	A0A6L0ZS03; B3LNY3	A0A6L0ZS03 [937-946]; B3LNY3 [937-946]	0	1105.55	0	1102427230	Shared	High	High	0.001027	0.09355	3.24	16.22
FALSE	High	[R].NSSSQDLLNK.[E]	1xDeamidated [N1]		0.113046	0.00647786	2	12	4	A0A6L0ZS03; B3LNY3	A0A6L0ZS03 [937-946]; B3LNY3 [937-946]	0	1106.53	0	201999076	Shared	High	High	0.001027	0.07659	3.53	22.18
FALSE	High	[K].EETDSSSTSFSNPQR.[C]			0.0829511	0.00647786	1	18	1	A0A7I9EPC3	A0A7I9EPC3 [100-114]	0	1671.71	0	831009		High	High	0.001027	0.05264	2.65	18.69
FALSE	High	[K].ASSEENISEAEK.[T]			0.0534302	0	1	12	1	A0A7I9EVK5	A0A7I9EVK5 [195-206]	0	1293.58	0	4582178		High	High	0	0.03457	3.25	14.85
FALSE	High	[R].TIDIQQDSSDENDNFK.[F]	2xPhospho [S8; S9]	A0A7I9G3R3 2xPhospho [S109; S110]; A0A6L0ZS03 2xPhospho [S109; S110]; B3LNY3 2xPhospho [S109; S110]	0.0155746	0	3	11	3	A0A7I9G3R3; A0A6L0ZS03; B3LNY3	A0A7I9G3R3 [102-117]; A0A6L0ZS03 [102-117]; B3LNY3 [102-117]	0	2028.75	0	81782264	Shared	High	High	0	0.0207	4.33	38.42
FALSE	High	[R].TIDIQQDSSDENDNFK.[F]	1xPhospho [S]	A0A7I9G3R3 1xPhospho [S]; A0A6L0ZS03 1xPhospho [S]; B3LNY3 1xPhospho [S]	0.0133777	0	3	11	13	A0A7I9G3R3; A0A6L0ZS03; B3LNY3	A0A7I9G3R3 [102-117]; A0A6L0ZS03 [102-117]; B3LNY3 [102-117]	0	1948.78	0	505818942	Shared	High	High	0	0.01325	5.18	32.54
FALSE	High	[R].TIDIQQDSSDENDNFK.[F]			0.00241805	0	3	11	4	A0A7I9G3R3; A0A6L0ZS03; B3LNY3	A0A7I9G3R3 [102-117]; A0A6L0ZS03 [102-117]; B3LNY3 [102-117]	0	1868.81	0	416970985	Shared	High	High	0	0.001993	4.79	28.92
FALSE	High	[R].TIDIQQDSSDENDNFKFSDDGVNK.[D]	1xPhospho [S]	A0A7I9G3R3 1xPhospho [S]; A0A6L0ZS03 1xPhospho [S]; B3LNY3 1xPhospho [S]	0.00400685	0	3	11	5	A0A7I9G3R3; A0A6L0ZS03; B3LNY3	A0A7I9G3R3 [102-125]; A0A6L0ZS03 [102-125]; B3LNY3 [102-125]	1	2811.16	0	105120912	Shared	High	High	0	0.00764	3.67	38.08
FALSE	High	[R].TIDIQQDSSDENDNFKFSDDGVNK.[D]			0.0275458	0	3	11	3	A0A7I9G3R3; A0A6L0ZS03; B3LNY3	A0A7I9G3R3 [102-125]; A0A6L0ZS03 [102-125]; B3LNY3 [102-125]	1	2731.2	0	4.13249e+07	Shared	High	High	0	0.01828	3.68	35.13
FALSE	High	[R].TIDIQQDSSDENDNFKFSDDGVNK.[D]	1xDeamidated [Q]		0.11679	0.00647786	3	11	2	A0A7I9G3R3; A0A6L0ZS03; B3LNY3	A0A7I9G3R3 [102-125]; A0A6L0ZS03 [102-125]; B3LNY3 [102-125]	1	2732.18	0	22323763	Shared	High	High	0.001027	0.07265	3.05	35.95
FALSE	High	[R].TIDIQQDSSDENDNFKFSDDGVNKDR.[N]	2xPhospho [S8; S9]	A0A7I9G3R3 2xPhospho [S109; S110]; A0A6L0ZS03 2xPhospho [S109; S110]; B3LNY3 2xPhospho [S109; S110]	0.00203234	0	3	11	3	A0A7I9G3R3; A0A6L0ZS03; B3LNY3	A0A7I9G3R3 [102-127]; A0A6L0ZS03 [102-127]; B3LNY3 [102-127]	2	3162.26	0	312545376	Shared	High	High	0	0.006977	4.67	37.87
FALSE	High	[R].TIDIQQDSSDENDNFKFSDDGVNKDR.[N]	1xDeamidated [Q/N]; 1xPhospho [S]	A0A7I9G3R3 1xPhospho [S]; A0A6L0ZS03 1xPhospho [S]; B3LNY3 1xPhospho [S]	0.0144344	0	3	11	4	A0A7I9G3R3; A0A6L0ZS03; B3LNY3	A0A7I9G3R3 [102-127]; A0A6L0ZS03 [102-127]; B3LNY3 [102-127]	2	3083.27	0		No Quan Values	High	High	0	0.01341	4.85
FALSE	High	[R].TIDIQQDSSDENDNFKFSDDGVNKDR.[N]	1xPhospho [S]	A0A7I9G3R3 1xPhospho [S]; A0A6L0ZS03 1xPhospho [S]; B3LNY3 1xPhospho [S]	0.000411726	0	3	11	13	A0A7I9G3R3; A0A6L0ZS03; B3LNY3	A0A7I9G3R3 [102-127]; A0A6L0ZS03 [102-127]; B3LNY3 [102-127]	2	3082.29	0	516993400	Shared	High	High	0	0.002173	5.15	34.44
FALSE	High	[R].TIDIQQDSSDENDNFKFSDDGVNKDR.[N]	1xDeamidated [Q/N]		0.00375406	0	3	11	6	A0A7I9G3R3; A0A6L0ZS03; B3LNY3	A0A7I9G3R3 [102-127]; A0A6L0ZS03 [102-127]; B3LNY3 [102-127]	2	3003.31	0	66696258	Shared	High	High	0	0.01804	4.48	33.14
FALSE	High	[R].TIDIQQDSSDENDNFKFSDDGVNKDR.[N]			0.000269556	0	3	11	5	A0A7I9G3R3; A0A6L0ZS03; B3LNY3	A0A7I9G3R3 [102-127]; A0A6L0ZS03 [102-127]; B3LNY3 [102-127]	2	3002.32	0	173702904	Shared	High	High	0	0.001412	3.9	32.22
FALSE	High	[K].FSDDGVNKDR.[N]	1xDeamidated [N7]		0.161585	0.00647786	3	12	2	A0A7I9G3R3; A0A6L0ZS03; B3LNY3	A0A7I9G3R3 [118-127]; A0A6L0ZS03 [118-127]; B3LNY3 [118-127]	1	1153.51	0	45174634	Shared	High	High	0.001936	0.121	3.1	14.18
FALSE	High	[K].FSDDGVNKDR.[N]			0.0834028	0.00647786	3	12	7	A0A7I9G3R3; A0A6L0ZS03; B3LNY3	A0A7I9G3R3 [118-127]; A0A6L0ZS03 [118-127]; B3LNY3 [118-127]	1	1152.53	0	837142729	Shared	High	High	0.001027	0.1056	2.94	11.61
FALSE	High	[K].DRNNEKDNNTDNAVEFQDDAEEAEEENEDESFANVDELDGFDLNK.[V]	1xDeamidated [N/Q]		0.0353626	0	3	14	3	A0A7I9G3R3; A0A6L0ZS03; B3LNY3	A0A7I9G3R3 [126-170]; A0A6L0ZS03 [126-170]; B3LNY3 [126-170]	2	5193.12	0		No Quan Values	High	High	0	0.02329	2.86
FALSE	High	[K].DRNNEKDNNTDNAVEFQDDAEEAEEENEDESFANVDELDGFDLNK.[V]			0.00072425	0	3	14	2	A0A7I9G3R3; A0A6L0ZS03; B3LNY3	A0A7I9G3R3 [126-170]; A0A6L0ZS03 [126-170]; B3LNY3 [126-170]	2	5192.14	0	36290927	Shared	High	High	0	0.000543	5.34	51.44
FALSE	High	[R].NNEKDNNTDNAVEFQDDAEEAEEENEDESFANVDELDGFDLNK.[V]			0.00102525	0	3	14	1	A0A7I9G3R3; A0A6L0ZS03; B3LNY3	A0A7I9G3R3 [128-170]; A0A6L0ZS03 [128-170]; B3LNY3 [128-170]	1	4921.01	0	4.05102e+06	Shared	High	High	0	0.0007607	4.57	51.11
FALSE	High	[R].NNEKDNNTDNAVEFQDDAEEAEEENEDESFANVDELDGFDLNKVSDGK.[H]			0.00960537	0	3	13	2	A0A7I9G3R3; A0A6L0ZS03; B3LNY3	A0A7I9G3R3 [128-175]; A0A6L0ZS03 [128-175]; B3LNY3 [128-175]	2	5407.25	0	2.5264e+07	Shared	High	High	0	0.006616	5.58	51.43
FALSE	High	[K].HVPINEKGEVDYNMPVDK.[E]			0.00387839	0	3	14	1	A0A7I9G3R3; A0A6L0ZS03; B3LNY3	A0A7I9G3R3 [176-193]; A0A6L0ZS03 [176-193]; B3LNY3 [176-193]	1	2084.01	0	45923612	Shared	High	High	0	0.002752	3.21	26
FALSE	High	[K].HVPINEKGEVDYNMPVDK.[E]	1xOxidation [M14]		0.13818	0.00647786	3	14	1	A0A7I9G3R3; A0A6L0ZS03; B3LNY3	A0A7I9G3R3 [176-193]; A0A6L0ZS03 [176-193]; B3LNY3 [176-193]	1	2100.01	0	33877916	Shared	High	High	0.001027	0.08525	3.4	21.59
FALSE	High	[K].HVPINEKGEVDYNMPVDKEFQK.[S]	1xOxidation [M14]		0.000219294	0	3	14	9	A0A7I9G3R3; A0A6L0ZS03; B3LNY3	A0A7I9G3R3 [176-197]; A0A6L0ZS03 [176-197]; B3LNY3 [176-197]	2	2632.27	0	632362640	Shared	High	High	0	0.02983	4.43	25.51
FALSE	High	[K].HVPINEKGEVDYNMPVDKEFQK.[S]			0.000222896	0	3	14	8	A0A7I9G3R3; A0A6L0ZS03; B3LNY3	A0A7I9G3R3 [176-197]; A0A6L0ZS03 [176-197]; B3LNY3 [176-197]	2	2616.28	0	849820756	Shared	High	High	0	0.0001733	3.59	28.92
FALSE	High	[K].GEVDYNMPVDK.[E]	1xOxidation [M7]		0.112434	0.00647786	3	14	1	A0A7I9G3R3; A0A6L0ZS03; B3LNY3	A0A7I9G3R3 [183-193]; A0A6L0ZS03 [183-193]; B3LNY3 [183-193]	0	1282.56	0	13256791	Shared	High	High	0.001027	0.07006	2.01	19.85
FALSE	High	[K].GEVDYNMPVDKEFQK.[S]			0.00649689	0	3	14	12	A0A7I9G3R3; A0A6L0ZS03; B3LNY3	A0A7I9G3R3 [183-197]; A0A6L0ZS03 [183-197]; B3LNY3 [183-197]	1	1798.83	0	840140288	Shared	High	High	0	0.004541	4.74	31
FALSE	High	[R].RNNLMLVPHIQEIVHAFK.[K]	1xDeamidated [N/Q]		0.00161786	0	2	10	11	A0A7I9G3R3; B3LNY3	A0A7I9G3R3 [315-332]; B3LNY3 [315-332]	1	2160.17	0	3.85416e+07	Shared	High	High	0	0.004753	4.35	46.34
FALSE	High	[R].RNNLMLVPHIQEIVHAFK.[K]			0.000313824	0	2	10	11	A0A7I9G3R3; B3LNY3	A0A7I9G3R3 [315-332]; B3LNY3 [315-332]	1	2159.19	0	108114832	Shared	High	High	0	0.0002415	4.9	43.7
FALSE	High	[R].RNNLMLVPHIQEIVHAFK.[K]	1xOxidation [M5]		0.119354	0.00647786	2	10	3	A0A7I9G3R3; B3LNY3	A0A7I9G3R3 [315-332]; B3LNY3 [315-332]	1	2175.19	0	35428906	Shared	High	High	0.001936	0.1219	3.85	41.79
FALSE	High	[R].RNNLMLVPHIQEIVHAFKK.[I]			0.00919701	0	2	10	8	A0A7I9G3R3; B3LNY3	A0A7I9G3R3 [315-333]; B3LNY3 [315-333]	2	2287.29	0	30259127	Shared	High	High	0.001027	0.07779	3.95	40.33
FALSE	High	[R].RNNLMLVPHIQEIVHAFKK.[I]	1xDeamidated [Q/N]		0.0407253	0	2	10	3	A0A7I9G3R3; B3LNY3	A0A7I9G3R3 [315-333]; B3LNY3 [315-333]	2	2288.27	0	3.71413e+06	Shared	High	High	0.001027	0.03953	3.68	42.9
FALSE	High	[R].NNLMLVPHIQEIVHAFK.[K]	1xDeamidated [N/Q]; 1xOxidation [M4]		0.000602144	0	2	10	16	A0A7I9G3R3; B3LNY3	A0A7I9G3R3 [316-332]; B3LNY3 [316-332]	0	2020.07	0	5.50946e+07	Shared	High	High	0	0.01528	4.01	50.6
FALSE	High	[R].NNLMLVPHIQEIVHAFK.[K]	1xOxidation [M4]		0.000387852	0	2	10	13	A0A7I9G3R3; B3LNY3	A0A7I9G3R3 [316-332]; B3LNY3 [316-332]	0	2019.08	0	203558096	Shared	High	High	0	0.0002974	4.22	45.46
FALSE	High	[R].NNLMLVPHIQEIVHAFK.[K]	1xDeamidated [N/Q]		0.00895065	0	2	10	11	A0A7I9G3R3; B3LNY3	A0A7I9G3R3 [316-332]; B3LNY3 [316-332]	0	2004.07	0	27755455	Shared	High	High	0.001027	0.07052	3.84	51.57
FALSE	High	[R].NNLMLVPHIQEIVHAFK.[K]			0.00114288	0	2	10	11	A0A7I9G3R3; B3LNY3	A0A7I9G3R3 [316-332]; B3LNY3 [316-332]	0	2003.09	0	313232912	Shared	High	High	0	0.004692	3.71	47.54
FALSE	High	[R].NNLMLVPHIQEIVHAFKK.[I]	1xDeamidated [N2]; 1xOxidation [M4]		0.0418462	0	2	10	1	A0A7I9G3R3; B3LNY3	A0A7I9G3R3 [316-333]; B3LNY3 [316-333]	1	2148.16	0	10538271	Shared	High	High	0	0.02731	2.33	46.3
FALSE	High	[R].NNLMLVPHIQEIVHAFKK.[I]			0.00268088	0	2	10	3	A0A7I9G3R3; B3LNY3	A0A7I9G3R3 [316-333]; B3LNY3 [316-333]	1	2131.18	0	126399572	Shared	High	High	0	0.001929	4.12	43.78
FALSE	High	[R].NNLMLVPHIQEIVHAFKK.[I]	1xOxidation [M4]		0.123307	0.00647786	2	10	1	A0A7I9G3R3; B3LNY3	A0A7I9G3R3 [316-333]; B3LNY3 [316-333]	1	2147.18	0	9336714	Shared	High	High	0.001027	0.07661	2.56	41.96
FALSE	High	[K].YKDEVTSHKEPQVGTLSNEELLK.[D]			6.02164e-05	0	3	11	9	A0A7I9G3R3; A0A6L0ZS03; B3LNY3	A0A7I9G3R3 [34-56]; A0A6L0ZS03 [34-56]; B3LNY3 [34-56]	2	2644.35	0	1551239424	Shared	High	High	0	0.0006164	5.05	27.64
FALSE	High	[K].YKDEVTSHKEPQVGTLSNEELLK.[D]	1xDeamidated [N18]		0.00439437	0	3	11	1	A0A7I9G3R3; A0A6L0ZS03; B3LNY3	A0A7I9G3R3 [34-56]; A0A6L0ZS03 [34-56]; B3LNY3 [34-56]	2	2645.33	0		Not Reliable	High	High	0	0.003115	3.04
FALSE	High	[R].GENPEAVNVVIDAFEK.[T]			0.00104209	0	2	12	20	A0A7I9G3R3; B3LNY3	A0A7I9G3R3 [371-386]; B3LNY3 [371-386]	0	1730.86	0	595882005	Shared	High	High	0	0.0007705	5.28	50.2
FALSE	High	[K].TDLLEFLTK.[Y]			0.151478	0.00647786	2	13	7	A0A7I9G3R3; B3LNY3	A0A7I9G3R3 [387-395]; B3LNY3 [387-395]	0	1079.6	0	6.76449e+07	Shared	High	High	0.001027	0.1061	2.82	53.59
FALSE	High	[R].NMISLLFK.[L]			0.164208	0.00647786	3	14	1	A0A7I9G3R3; A0A6L0ZS03; B3LNY3	A0A7I9G3R3 [412-419]; A0A6L0ZS03 [412-419]; B3LNY3 [412-419]	0	965.549	0		No Quan Values	High	High	0.001027	0.09987	1.89
FALSE	High	[K].LIVLQFGDSSVYK.[Q]			0.0147514	0	3	14	12	A0A7I9G3R3; A0A6L0ZS03; B3LNY3	A0A7I9G3R3 [420-432]; A0A6L0ZS03 [420-432]; B3LNY3 [420-432]	0	1468.8	0	1174203022	Shared	High	High	0.001027	0.05065	3.75	45.19
FALSE	High	[K].EPQVGTLSNEELLK.[D]			0.0351711	0	3	14	1	A0A7I9G3R3; A0A6L0ZS03; B3LNY3	A0A7I9G3R3 [43-56]; A0A6L0ZS03 [43-56]; B3LNY3 [43-56]	0	1556.82	0	122489216	Shared	High	High	0	0.02312	3.39	35.09
FALSE	High	[K].SSIYNLHGLTYPSK.[H]	1xDeamidated [N5]		0.00381572	0	3	14	2	A0A7I9G3R3; A0A6L0ZS03; B3LNY3	A0A7I9G3R3 [436-449]; A0A6L0ZS03 [436-449]; B3LNY3 [436-449]	0	1580.8	0	15379621	Shared	High	High	0	0.002714	5.27	35
FALSE	High	[K].SSIYNLHGLTYPSK.[H]			0.00139721	0	3	14	17	A0A7I9G3R3; A0A6L0ZS03; B3LNY3	A0A7I9G3R3 [436-449]; A0A6L0ZS03 [436-449]; B3LNY3 [436-449]	0	1579.81	0	1.83063e+09	Shared	High	High	0	0.001026	5.34	32.8
FALSE	High	[K].SSIYNLHGLTYPSKHPEK.[L]			0.00203234	0	3	14	26	A0A7I9G3R3; A0A6L0ZS03; B3LNY3	A0A7I9G3R3 [436-453]; A0A6L0ZS03 [436-453]; B3LNY3 [436-453]	1	2071.06	0	3269803042	Shared	High	High	0	0.004089	5.02	25.09
FALSE	High	[K].SSIYNLHGLTYPSKHPEK.[L]	1xDeamidated [N5]		0.00331327	0	3	14	1	A0A7I9G3R3; A0A6L0ZS03; B3LNY3	A0A7I9G3R3 [436-453]; A0A6L0ZS03 [436-453]; B3LNY3 [436-453]	1	2072.04	0	5.60159e+06	Shared	High	High	0	0.002368	4	27.4
FALSE	High	[K].LSISPLHYQAFR.[E]			0.0351711	0	3	16	38	A0A7I9G3R3; A0A6L0ZS03; B3LNY3	A0A7I9G3R3 [454-465]; A0A6L0ZS03 [454-465]; B3LNY3 [454-465]	0	1431.77	0	10626583480	Shared	High	High	0.001936	0.1156	3.38	36.01
FALSE	High	[K].LSISPLHYQAFR.[E]	1xPhospho [S4]	A0A7I9G3R3 1xPhospho [S457]; A0A6L0ZS03 1xPhospho [S457]; B3LNY3 1xPhospho [S457]	0.0744137	0.00647786	3	16	1	A0A7I9G3R3; A0A6L0ZS03; B3LNY3	A0A7I9G3R3 [454-465]; A0A6L0ZS03 [454-465]; B3LNY3 [454-465]	0	1511.74	0	9144048	Shared	High	High	0.001027	0.04756	3.75	41.86
FALSE	High	[K].LSISPLHYQAFREDITSR.[F]			0.0919672	0.00647786	3	16	2	A0A7I9G3R3; A0A6L0ZS03; B3LNY3	A0A7I9G3R3 [454-471]; A0A6L0ZS03 [454-471]; B3LNY3 [454-471]	1	2133.11	0	1127409440	Shared	High	High	0.001027	0.05792	2.2	37.78
FALSE	High	[R].EDITSRFPDYNMPSSGLPK.[D]	1xOxidation [M12]		0.000139725	0	3	14	3	A0A7I9G3R3; A0A6L0ZS03; B3LNY3	A0A7I9G3R3 [466-484]; A0A6L0ZS03 [466-484]; B3LNY3 [466-484]	1	2170.01	0	211907536	Shared	High	High	0	0.0002474	6.25	35.38
FALSE	High	[R].EDITSRFPDYNMPSSGLPK.[D]			0.00275467	0	3	14	5	A0A7I9G3R3; A0A6L0ZS03; B3LNY3	A0A7I9G3R3 [466-484]; A0A6L0ZS03 [466-484]; B3LNY3 [466-484]	1	2154.02	0	203773636	Shared	High	High	0	0.003405	5.29	39.39
FALSE	High	[R].FPDYNMPSSGLPK.[D]	1xOxidation [M6]		0.00986976	0	3	14	15	A0A7I9G3R3; A0A6L0ZS03; B3LNY3	A0A7I9G3R3 [472-484]; A0A6L0ZS03 [472-484]; B3LNY3 [472-484]	0	1468.68	0	3.39317e+09	Shared	High	High	0	0.006783	3.87	31.71
FALSE	High	[R].FPDYNMPSSGLPK.[D]			0.0111828	0	3	14	11	A0A7I9G3R3; A0A6L0ZS03; B3LNY3	A0A7I9G3R3 [472-484]; A0A6L0ZS03 [472-484]; B3LNY3 [472-484]	0	1452.68	0	2754355712	Shared	High	High	0	0.0172	3.78	37.34
FALSE	High	[K].DVDKSESLSQFLEIPRPK.[S]	1xPhospho [S]	A0A7I9G3R3 1xPhospho [S]; A0A6L0ZS03 1xPhospho [S]; B3LNY3 1xPhospho [S]	0.0375394	0	3	15	4	A0A7I9G3R3; A0A6L0ZS03; B3LNY3	A0A7I9G3R3 [485-502]; A0A6L0ZS03 [485-502]; B3LNY3 [485-502]	1	2168.06	0	82308234	Shared	High	High	0	0.03099	4.78	45.16
FALSE	High	[K].DVDKSESLSQFLEIPRPK.[S]			0.00013091	0	3	15	56	A0A7I9G3R3; A0A6L0ZS03; B3LNY3	A0A7I9G3R3 [485-502]; A0A6L0ZS03 [485-502]; B3LNY3 [485-502]	1	2088.1	0	6760341335	Shared	High	High	0	0.0005511	5.83	41.69
FALSE	High	[K].SESLSQFLEIPRPK.[S]			0.00211108	0	3	15	17	A0A7I9G3R3; A0A6L0ZS03; B3LNY3	A0A7I9G3R3 [489-502]; A0A6L0ZS03 [489-502]; B3LNY3 [489-502]	0	1630.88	0	1100938040	Shared	High	High	0	0.02061	4.3	42.24
FALSE	High	[K].HIATPAPSPPSSPQLMHLGEGPRPR.[K]	2xPhospho [S/T]	A0A7I9G3R3 2xPhospho [T/S]; B3LNY3 2xPhospho [T/S]	0.00211108	0	2	12	29	A0A7I9G3R3; B3LNY3	A0A7I9G3R3 [517-541]; B3LNY3 [517-541]	0	2790.29	0	1199721330	Shared	High	High	0	0.003445	4.49	34.55
FALSE	High	[K].HIATPAPSPPSSPQLMHLGEGPRPR.[K]	1xPhospho [S]; 1xOxidation [M16]	A0A7I9G3R3 1xPhospho [S]; B3LNY3 1xPhospho [S]	0.00885396	0	2	12	13	A0A7I9G3R3; B3LNY3	A0A7I9G3R3 [517-541]; B3LNY3 [517-541]	0	2726.32	0	942834644	Shared	High	High	0	0.006112	3.1	28.78
FALSE	High	[K].HIATPAPSPPSSPQLMHLGEGPRPR.[K]	1xPhospho [S]	A0A7I9G3R3 1xPhospho [S]; B3LNY3 1xPhospho [S]	0.00359446	0	2	12	21	A0A7I9G3R3; B3LNY3	A0A7I9G3R3 [517-541]; B3LNY3 [517-541]	0	2710.33	0	1409956992	Shared	High	High	0	0.01179	3.58	32.04
FALSE	High	[K].HIATPAPSPPSSPQLMHLGEGPRPR.[K]	1xOxidation [M16]		0.00861678	0	2	12	2	A0A7I9G3R3; B3LNY3	A0A7I9G3R3 [517-541]; B3LNY3 [517-541]	0	2646.36	0	298792416	Shared	High	High	0	0.006786	2.66	26.24
FALSE	High	[K].HIATPAPSPPSSPQLMHLGEGPRPR.[K]	2xPhospho [S/T]; 1xOxidation [M16]	A0A7I9G3R3 2xPhospho [T/S]; B3LNY3 2xPhospho [T/S]	0.00449087	0	2	12	14	A0A7I9G3R3; B3LNY3	A0A7I9G3R3 [517-541]; B3LNY3 [517-541]	0	2806.29	0	986898624	Shared	High	High	0	0.006434	4.88	30.42
FALSE	High	[K].HIATPAPSPPSSPQLMHLGEGPRPR.[K]	3xPhospho [T4; S11; S12]	A0A7I9G3R3 3xPhospho [T520; S527; S528]; B3LNY3 3xPhospho [T520; S527; S528]	0.00387839	0	2	12	5	A0A7I9G3R3; B3LNY3	A0A7I9G3R3 [517-541]; B3LNY3 [517-541]	0	2870.26	0	162249232	Shared	High	High	0	0.0262	4.92	36.52
FALSE	High	[K].HIATPAPSPPSSPQLMHLGEGPRPR.[K]			0.00558044	0	2	12	11	A0A7I9G3R3; B3LNY3	A0A7I9G3R3 [517-541]; B3LNY3 [517-541]	0	2630.36	0	819778270	Shared	High	High	0	0.01106	3.12	29.16
FALSE	High	[K].HIATPAPSPPSSPQLMHLGEGPRPR.[K]	3xPhospho [T4; S11; S12]; 1xOxidation [M16]	A0A7I9G3R3 3xPhospho [T520; S527; S528]; B3LNY3 3xPhospho [T520; S527; S528]	0.148243	0.00647786	2	12	2	A0A7I9G3R3; B3LNY3	A0A7I9G3R3 [517-541]; B3LNY3 [517-541]	0	2886.26	0	201476224	Shared	High	High	0.002771	0.1436	3.99	31.63
FALSE	High	[R].KPDNDIVIPFSTEEAAR.[I]	1xDeamidated [N4]		0.000331337	0	2	12	20	A0A7I9G3R3; B3LNY3	A0A7I9G3R3 [577-593]; B3LNY3 [577-593]	0	1902.94	4	3449248064	Shared	High	High	0	0.009936	5.08	37.2
FALSE	High	[R].KPDNDIVIPFSTEEAAR.[I]			0.000113057	0	2	12	33	A0A7I9G3R3; B3LNY3	A0A7I9G3R3 [577-593]; B3LNY3 [577-593]	0	1901.96	4	7766592344	Shared	High	High	0	0.0008636	5.01	35.65
FALSE	High	[K].QQLENEPYDYAALNHDANSSK.[E]	1xDeamidated [N/Q]		0.000682253	0	2	12	12	A0A7I9G3R3; B3LNY3	A0A7I9G3R3 [624-644]; B3LNY3 [624-644]	0	2408.06	0	241360000	Shared	High	High	0	0.0005137	5.73	31.37
FALSE	High	[K].QQLENEPYDYAALNHDANSSK.[E]			0.000227791	0	2	12	9	A0A7I9G3R3; B3LNY3	A0A7I9G3R3 [624-644]; B3LNY3 [624-644]	0	2407.08	0	6.27682e+08	Shared	High	High	0	0.0009481	5.67	30.28
FALSE	High	[K].QQLENEPYDYAALNHDANSSKEEK.[S]	1xDeamidated [N]		0.00997754	0	2	12	4	A0A7I9G3R3; B3LNY3	A0A7I9G3R3 [624-647]; B3LNY3 [624-647]	1	2794.24	0	125302776	Shared	High	High	0	0.006856	4.39	28.62
FALSE	High	[K].QQLENEPYDYAALNHDANSSKEEK.[S]			0.000168059	0	2	12	11	A0A7I9G3R3; B3LNY3	A0A7I9G3R3 [624-647]; B3LNY3 [624-647]	1	2793.26	0	1223515072	Shared	High	High	0	0.0001722	6.51	27.24
FALSE	High	[K].SAAGILHALLK.[W]			0.0173615	0	3	16	10	A0A7I9G3R3; A0A6L0ZS03; B3LNY3	A0A7I9G3R3 [717-727]; A0A6L0ZS03 [717-727]; B3LNY3 [717-727]	0	1093.67	0	1084545024	Shared	High	High	0	0.01361	4.02	39.83
FALSE	High	[K].FEHLAVVIHDSR.[Y]			0.0134505	0	3	14	4	A0A7I9G3R3; A0A6L0ZS03; B3LNY3	A0A7I9G3R3 [737-748]; A0A6L0ZS03 [737-748]; B3LNY3 [737-748]	0	1422.75	0	263568584	Shared	High	High	0	0.01896	3.86	24.75
FALSE	High	[R].NKSDGNISALTFK.[A]			0.0347912	0	3	13	3	A0A7I9G3R3; A0A6L0ZS03; B3LNY3	A0A7I9G3R3 [79-91]; A0A6L0ZS03 [79-91]; B3LNY3 [79-91]	1	1394.73	0	509459968	Shared	High	High	0.002771	0.1421	3.75	25.87
FALSE	High	[R].NKSDGNISALTFK.[A]	1xDeamidated [N6]; 1xPhospho [S3]	A0A7I9G3R3 1xPhospho [S81]; A0A6L0ZS03 1xPhospho [S81]; B3LNY3 1xPhospho [S81]	0.0463946	0	3	13	3	A0A7I9G3R3; A0A6L0ZS03; B3LNY3	A0A7I9G3R3 [79-91]; A0A6L0ZS03 [79-91]; B3LNY3 [79-91]	1	1475.68	0	390653632	Shared	High	High	0.001027	0.05002	4.51	37.3
FALSE	High	[R].NKSDGNISALTFK.[A]	1xPhospho [S3]	A0A7I9G3R3 1xPhospho [S81]; A0A6L0ZS03 1xPhospho [S81]; B3LNY3 1xPhospho [S81]	0.00708664	0	3	13	15	A0A7I9G3R3; A0A6L0ZS03; B3LNY3	A0A7I9G3R3 [79-91]; A0A6L0ZS03 [79-91]; B3LNY3 [79-91]	1	1474.69	0	6932632258	Shared	High	High	0	0.03243	4.82	31.09
FALSE	High	[R].ESYSVDDSGEVDTEIMPSFAYLLR.[I]	1xOxidation [M16]		2.35343e-05	0	3	13	5	A0A7I9G3R3; A0A6L0ZS03; B3LNY3	A0A7I9G3R3 [792-815]; A0A6L0ZS03 [792-815]; B3LNY3 [792-815]	0	2739.23	0	25534731	Shared	High	High	0	1.971e-05	5.14	51.62
FALSE	High	[R].ESYSVDDSGEVDTEIMPSFAYLLR.[I]			0.000506093	0	3	13	10	A0A7I9G3R3; A0A6L0ZS03; B3LNY3	A0A7I9G3R3 [792-815]; A0A6L0ZS03 [792-815]; B3LNY3 [792-815]	0	2723.24	0	101971616	Shared	High	High	0	0.006631	4.95	51.66
FALSE	High	[K].SDGNISALTFK.[A]	1xPhospho [S1]	A0A7I9G3R3 1xPhospho [S81]; A0A6L0ZS03 1xPhospho [S81]; B3LNY3 1xPhospho [S81]	0.138931	0.00647786	3	13	1	A0A7I9G3R3; A0A6L0ZS03; B3LNY3	A0A7I9G3R3 [81-91]; A0A6L0ZS03 [81-91]; B3LNY3 [81-91]	0	1232.56	0	14320446	Shared	High	High	0.001027	0.0855	2.45	39.55
FALSE	High	[K].SDGNISALTFK.[A]			0.0768783	0.00647786	3	13	5	A0A7I9G3R3; A0A6L0ZS03; B3LNY3	A0A7I9G3R3 [81-91]; A0A6L0ZS03 [81-91]; B3LNY3 [81-91]	0	1152.59	0	691390784	Shared	High	High	0.001027	0.105	3.84	32.55
FALSE	High	[R].LKELPLSIGILFK.[R]			0.00325973	0	2	15	33	A0A7I9G3R3; B3LNY3	A0A7I9G3R3 [828-840]; B3LNY3 [828-840]	1	1470.93	0	2039324719	Shared	High	High	0	0.006394	4.67	49.86
FALSE	High	[R].LKELPLSIGILFKR.[Y]			0.0976283	0.00647786	2	15	3	A0A7I9G3R3; B3LNY3	A0A7I9G3R3 [828-841]; B3LNY3 [828-841]	2	1627.03	0	12870225	Shared	High	High	0.001027	0.07894	2.47	44.64
FALSE	High	[K].ELPLSIGILFK.[R]			0.119354	0.00647786	2	15	1	A0A7I9G3R3; B3LNY3	A0A7I9G3R3 [830-840]; B3LNY3 [830-840]	0	1229.75	0	94440264	Shared	High	High	0.001027	0.07429	2.42	51.64
FALSE	High	[R].LFNLDMYHPILK.[I]			0.0166234	0	3	16	16	A0A7I9G3R3; A0A6L0ZS03; B3LNY3	A0A7I9G3R3 [845-856]; A0A6L0ZS03 [845-856]; B3LNY3 [845-856]	0	1503.8	0	2.58903e+09	Shared	High	High	0	0.02505	3.62	44.47
FALSE	High	[R].LFNLDMYHPILK.[I]	1xOxidation [M6]		0.0121319	0	3	16	16	A0A7I9G3R3; A0A6L0ZS03; B3LNY3	A0A7I9G3R3 [845-856]; A0A6L0ZS03 [845-856]; B3LNY3 [845-856]	0	1519.8	0	1.14139e+09	Shared	High	High	0	0.01908	4.28	41.21
FALSE	High	[R].WKSEHMELISGVYLYEK.[L]	1xOxidation [M6]		0.00177433	0	3	16	2	A0A7I9G3R3; A0A6L0ZS03; B3LNY3	A0A7I9G3R3 [869-885]; A0A6L0ZS03 [869-885]; B3LNY3 [869-885]	1	2128.04	0	34019249	Shared	High	High	0	0.001295	4.07	34.72
FALSE	High	[K].SEHMELISGVYLYEK.[L]			0.0155746	0	3	16	4	A0A7I9G3R3; A0A6L0ZS03; B3LNY3	A0A7I9G3R3 [871-885]; A0A6L0ZS03 [871-885]; B3LNY3 [871-885]	0	1797.87	0	177603232	Shared	High	High	0	0.01057	4.41	39.67
FALSE	High	[K].SEHMELISGVYLYEK.[L]	1xOxidation [M4]		0.0105917	0	3	16	3	A0A7I9G3R3; A0A6L0ZS03; B3LNY3	A0A7I9G3R3 [871-885]; A0A6L0ZS03 [871-885]; B3LNY3 [871-885]	0	1813.87	0	63029308	Shared	High	High	0	0.007277	5.02	35.38
FALSE	High	[K].LELTDNWVTGK.[D]			0.0231518	0	3	16	24	A0A7I9G3R3; A0A6L0ZS03; B3LNY3	A0A7I9G3R3 [886-896]; A0A6L0ZS03 [886-896]; B3LNY3 [886-896]	0	1275.66	0	3280631832	Shared	High	High	0.001027	0.05534	3.52	40.06
FALSE	High	[R].ALLQFYNFQHYEISMEDLGYGHR.[N]	1xDeamidated [Q/N]; 1xOxidation [M15]		0.0474134	0	3	15	2	A0A7I9G3R3; A0A6L0ZS03; B3LNY3	A0A7I9G3R3 [914-936]; A0A6L0ZS03 [914-936]; B3LNY3 [914-936]	0	2848.3	0	8.32013e+06	Shared	High	High	0	0.03083	4.27	49.67
FALSE	High	[R].ALLQFYNFQHYEISMEDLGYGHR.[N]	1xOxidation [M15]		0.00313814	0	3	15	3	A0A7I9G3R3; A0A6L0ZS03; B3LNY3	A0A7I9G3R3 [914-936]; A0A6L0ZS03 [914-936]; B3LNY3 [914-936]	0	2847.32	0	67990240	Shared	High	High	0	0.002239	4.05	46.85
FALSE	High	[R].ALLQFYNFQHYEISMEDLGYGHR.[N]			0.000671228	0	3	15	2	A0A7I9G3R3; A0A6L0ZS03; B3LNY3	A0A7I9G3R3 [914-936]; A0A6L0ZS03 [914-936]; B3LNY3 [914-936]	0	2831.32	0	24637238	Shared	High	High	0	0.0005059	5.42	51.52
FALSE	High	[R].NNSSQDLLNK.[E]	1xDeamidated [N1]		0.165091	0.00647786	1	3	1	A0A7I9G3R3	A0A7I9G3R3 [937-946]	0	1133.54	0	46975860		High	High	0.001027	0.1007	2.91	24.94
FALSE	High	[K].KVTAVVESPEGER.[I]			0.170484	0.00647786	1	40	1	A0A7I9GG68	A0A7I9GG68 [487-499]	1	1400.74	0	1.74376e+06		High	High	0.001027	0.1037	2.34	16.19
FALSE	High	[R].ISTQQSDVSR.[I]			0.0732112	0.00647786	1	7	1	A0A7I9GNN6	A0A7I9GNN6 [551-560]	0	1120.56	0	2.45767e+06		High	High	0.001027	0.04664	2.23	11.61
FALSE	High	[R].AILPGASTIPASNNPSKPR.[K]			0.064615	0.00647786	1	15	1	A6ZVE6	A6ZVE6 [99-117]	0	1891.04	0	6520957		High	High	0.001027	0.04156	3.39	26.33
FALSE	High	[K].SKNPLNMALIVPEK.[H]	1xPhospho [S1]; 1xOxidation [M7]	B3LNY3 1xPhospho [S503]	0.0492504	0	1	4	1	B3LNY3	B3LNY3 [503-516]	1	1649.83	0	35418784		High	High	0	0.03193	4.15	34.6
FALSE	High	[K].SKNPLNMALIVPEK.[H]	1xDeamidated [N]; 1xOxidation [M7]		0.0109425	0	1	4	5	B3LNY3	B3LNY3 [503-516]	1	1570.85	0	59391252		High	High	0.001027	0.03983	3.89	32.55
FALSE	High	[K].SKNPLNMALIVPEK.[H]	1xOxidation [M7]		0.0050061	0	1	4	15	B3LNY3	B3LNY3 [503-516]	1	1569.87	0	2559638442		High	High	0	0.006205	3.98	29.57
FALSE	High	[K].SKNPLNMALIVPEK.[H]	1xDeamidated [N]		0.0425336	0	1	4	6	B3LNY3	B3LNY3 [503-516]	1	1554.86	0	44894896		High	High	0	0.02785	3.96	38.52
FALSE	High	[K].SKNPLNMALIVPEK.[H]			0.0102522	0	1	4	14	B3LNY3	B3LNY3 [503-516]	1	1553.87	0	3103076596		High	High	0	0.01825	4.55	36.04
FALSE	High	[K].NPLNMALIVPEK.[H]	1xDeamidated [N4]; 1xOxidation [M5]		0.011062	0	1	4	1	B3LNY3	B3LNY3 [505-516]	0	1355.72	0	3.4117e+06		High	High	0	0.007589	3.12	37.94
FALSE	High	[K].NPLNMALIVPEK.[H]	1xOxidation [M5]		0.00965768	0	1	4	7	B3LNY3	B3LNY3 [505-516]	0	1354.74	0	475797383		High	High	0	0.01478	4.1	35.15
FALSE	High	[K].NPLNMALIVPEK.[H]	1xDeamidated [N4]		0.0253909	0	1	4	1	B3LNY3	B3LNY3 [505-516]	0	1339.73	0	6053751		High	High	0	0.01689	3.71	44.53
FALSE	High	[K].NPLNMALIVPEK.[H]			0.00971027	0	1	4	11	B3LNY3	B3LNY3 [505-516]	0	1338.74	0	535340535		High	High	0	0.007147	4.06	42.13
FALSE	High	[R].KSEVSDKNLLNMLTPQLEIVR.[A]	1xDeamidated [N/Q]; 1xOxidation [M12]		0.0476716	0	1	10	3	B3LNY3	B3LNY3 [689-709]	2	2444.31	0	34640707		High	High	0	0.03237	5.01	38.98
FALSE	High	[R].KSEVSDKNLLNMLTPQLEIVR.[A]			1.07003e-05	0	1	10	16	B3LNY3	B3LNY3 [689-709]	2	2427.33	0	919510662		High	High	0	1.258e-05	5.38	47.21
FALSE	High	[R].KSEVSDKNLLNMLTPQLEIVR.[A]	1xOxidation [M12]		0.0259485	0	1	10	1	B3LNY3	B3LNY3 [689-709]	2	2443.32	0	174658624		High	High	0	0.01724	3.65	42.31
FALSE	High	[R].KSEVSDKNLLNMLTPQLEIVR.[A]	1xPhospho [S2]; 1xOxidation [M12]	B3LNY3 1xPhospho [S690]	0.122639	0.00647786	1	10	1	B3LNY3	B3LNY3 [689-709]	2	2523.29	0	10020643		High	High	0.001027	0.07624	4.24	46.27
FALSE	High	[R].KSEVSDKNLLNMLTPQLEIVR.[A]	1xDeamidated [N/Q]		0.10477	0.00647786	1	10	2	B3LNY3	B3LNY3 [689-709]	2	2428.31	0	13134706		High	High	0.001027	0.06556	4.24	50.16
FALSE	High	[K].SEVSDKNLLNMLTPQLEIVR.[A]	1xOxidation [M11]		0.000976345	0	1	10	4	B3LNY3	B3LNY3 [690-709]	1	2315.23	0	152837616		High	High	0	0.0007246	4.84	47.17
FALSE	High	[K].SEVSDKNLLNMLTPQLEIVR.[A]			0.000712546	0	1	10	8	B3LNY3	B3LNY3 [690-709]	1	2299.23	0	48624232		High	High	0	0.0005334	4.84	51.56
FALSE	High	[K].NLLNMLTPQLEIVR.[A]	1xOxidation [M5]		0.0405047	0	1	10	1	B3LNY3	B3LNY3 [696-709]	0	1669.93	0	21382448		High	High	0	0.02651	3.45	51.4
FALSE	High	[K].NLLNMLTPQLEIVR.[A]			0.00950161	0	1	10	19	B3LNY3	B3LNY3 [696-709]	0	1653.94	0	229883844		High	High	0	0.006959	3.23	51.64
FALSE	High	[K].IAAVTAFVGYFK.[Q]			0.0203227	0	1	18	2	C8ZFH9	C8ZFH9 [195-206]	0	1286.71	0	10989047		High	High	0	0.01367	2.82	49.84
FALSE	High	[R].QINENDAEAMNK.[I]			0.0986945	0.00647786	1	29	1	G0V7I6	G0V7I6 [776-787]	0	1376.61	0	1.1436e+06		High	High	0.001027	0.06191	1.84	18.08
FALSE	High	[K].IINLEYNSGIFSKSKHK.[L]	2xDeamidated [N3; N7]		0.130183	0.00647786	1	1	1	G0V8S1	G0V8S1 [368-384]	2	1980.04	0	95224976		High	High	0.001027	0.08063	2.14	29.67
FALSE	High	[K].EVYESVIQYIEK.[T]			0.115528	0.00647786	1	1	1	N1P2T1	N1P2T1 [340-351]	0	1499.76	0	8423341		High	High	0.001027	0.07204	2.94	47.82
FALSE	High	[K].KVEELPYEESADNQFVR.[S]			0.0128089	0	1	14	1	N1P2T1	N1P2T1 [608-624]	1	2052.99	0	17341400		High	High	0	0.008755	4.96	33.34
FALSE	High	[R].KALADVVQQDK.[L]			0.0789944	0.00647786	1	13	1	N1P2T1	N1P2T1 [658-668]	1	1214.67	0		No Quan Values	High	High	0.001027	0.05025	3.66
FALSE	High	[K].RVPSTVFIHENGIR.[FY]	1xDeamidated [N11]		0.125331	0.00647786	1	17	1	N1P2T1	N1P2T1 [693-706]	1	1625.88	0	13491374		High	High	0.001027	0.0778	3.94	26.92
FALSE	High	[R].VPSTVFIHENGIR.[FY]	1xDeamidated [N10]		0.0369328	0	1	17	1	N1P2T1	N1P2T1 [694-706]	0	1469.77	0	5.8464e+06		High	High	0	0.02431	2.96	30.63
FALSE	High	[R].EASDMSVDETGGGR.[R]			0.0365338	0	1	14	1	N1P2T1	N1P2T1 [763-776]	0	1410.58	0	3.10741e+06		High	High	0	0.02408	2.54	18.09
FALSE	High	[R].IIEIFSAVFTK.[E]			0.051999	0	1	12	1	N1P3I5	N1P3I5 [1043-1053]	0	1267.73	0	3.80485e+06		High	High	0	0.03375	2.46	51.61
FALSE	High	[R].SLSAQALNHVSALIEEQETINPVQAQK.[F]			0.002553	0	1	13	1	N1P3I5	N1P3I5 [181-207]	0	2918.52	0	15899775		High	High	0	0.001839	5.7	49.57
FALSE	High	[K].LGPEIIVAALK.[V]			0.0479312	0	1	1	1	N1P3I5	N1P3I5 [297-307]	0	1123.71	0	97594120		High	High	0	0.03114	2.34	45.44
FALSE	High	[R].ESGYAFIANLAK.[V]			0.0130902	0	1	19	3	N1P3I5	N1P3I5 [592-603]	0	1283.66	0	35371084		High	High	0	0.02826	2.8	44.83
FALSE	High	[K].VYGENFAPFLK.[T]			0.0653206	0.00647786	1	17	1	N1P3I5	N1P3I5 [604-614]	0	1284.66	0	38213372		High	High	0.001027	0.04185	3.1	43.87
FALSE	High	[K].VLNEQVDESYGLR.[E]			0.100316	0.00647786	1	16	1	N1P3I5	N1P3I5 [694-706]	0	1521.75	1	51022248		High	High	0.001027	0.06289	3.74	31.64
FALSE	High	[R].ETALNTIWNVVK.[SA]			0.0487184	0	1	17	2	N1P3I5	N1P3I5 [707-718]	0	1387.76	0	22788522		High	High	0	0.03166	3.42	49.43
FALSE	High	[K].GIPASSYVNADVLAVIQAAR.[E]			0.00108836	0	1	12	2	N1P3I5	N1P3I5 [734-753]	0	2015.09	0	4.80775e+06		High	High	0	0.0008073	4.09	51.62
FALSE	High	[K].TSLLQTAFSEPK.[E]			0.0225316	0	1	14	2	N1P3I5	N1P3I5 [84-95]	0	1321.7	0	42530208		High	High	0	0.01669	3.3	39.33
FALSE	High	[K].VFDNFRPVVFGLFQSK.[S]			0.00612015	0	1	15	1	N1P3I5	N1P3I5 [860-875]	0	1900.01	0	2698472		High	High	0	0.004277	2.8	51.57
FALSE	High	[R].SSAVGAASEIALGMK.[E]			0.0300463	0	1	18	2	N1P3I5	N1P3I5 [881-895]	0	1391.72	0	10883640		High	High	0	0.01992	3.68	38
FALSE	High	[K].ALYELLSAADQK.[A]			0.0492504	0	1	12	2	N1P3I5	N1P3I5 [949-960]	0	1321.7	0	33895924		High	High	0.001027	0.04605	3.26	41.26
FALSE	High	[R].VSSAYAGDNAALLGVARDQQSLNSENDVK.[H]	2xDeamidated [Q19; Q20]; 1xPhospho [S/Y]	Q757V1 1xPhospho [S/Y]	0.075636	0.00647786	1	1	2	Q757V1	Q757V1 [418-446]	1	3074.4	0		No Quan Values	High	High	0.001027	0.04823	3.19
