# Supplementary material for: The PP2A-like phosphatase Ppg1 mediates assembly of the Far complex to balance gluconeogenic outputs and enables adaptation to glucose depletion
Source: PLoS Genet. 2024 Mar 7;20(3):e1011202. doi: 10.1371/journal.pgen.1011202 (PMC10950219; doi:10.1371/journal.pgen.1011202)
Supplement: S3 Table — (XLSX) [file pgen.1011202.s010.xlsx]

## Sheet: gluconeogenic outputs in ppg1D
Steady-state amounts of gluconeogenic intermediates/outputs after 24hrs of growth in YPD medium
		WT				ppg1D
		Replicate 1	Replicate 2	Replicate 3	Replicate 4	Replicate 1	Replicate 2	Replicate 3	Replicate 4
	UDP-GluNAC	175900	164800	156100	142900	287100	290500	266400	298900
	G3P	110800	100600	98890	99880	102400	102900	118600	102400
	3PG	155000	110800	106100	175400	150300	108600	120100	350400
	G6P	651700	568400	566600	532900	2157000	2376000	1601000	1412000
	R5P	53360	39440	45440	56170	65820	49510	42110	58280
	S7P	190300	174800	162100	216700	207700	178900	172200	228900
	Trehalose	27530000	25740000	25070000	22660000	42530000	47050000	41730000	43720000
	F16BP	16530	13700	15700	17620	28080	22030	17950	26300
	PEP	165900	136900	132700	206400	188500	144700	167200	356700
	GDP-Man	98570	86400	79120	73790	100500	90010	91270	98510
	UDP-Glc	2406000	2327000	1951000	1920000	3823000	4012000	3414000	3579000

## Sheet: amino acids ppg1D_x0009_
Steady-state amounts of intracellular amino acids after 24hrs of growth in YPD medium
		WT			ppg1D
		Replicate 1	Replicate 2	Replicate 3	Replicate 1	Replicate 2	Replicate 3
	Asp	531600	517700	551900	565600	590300	728400
	Arg	8602000	8281000	8093000	8452000	8634000	8718000
	Met	126200	118800	107900	74430	61070	116900
	Glu	57500000	56970000	53610000	57060000	63780000	65980000
	Lys	6826000	6410000	5821000	5695000	5999000	6647000
	His	4991000	5275000	4690000	4178000	4644000	4566000
	Ala	9456000	9338000	8270000	5235000	6738000	6643000
	Ser	2176000	2187000	1965000	1825000	2301000	2012000
	Asn	669000	666100	595900	499300	606100	587900
	Thr	65740	63680	64220	38760	53610	44850
	Pro	4476000	4333000	3750000	2048000	2256000	2298000
	Val	86230	84260	72440	64730	77490	83540
	Iso	12480000	11840000	10830000	9648000	10780000	11880000
	Phe	2933000	2697000	2565000	2417000	2498000	3248000
	Trp	468700	453400	455800	392800	392400	510700
	Tyr	2268000	2196000	1909000	2027000	2220000	2436000
	Phe_2	10680000	10140000	10080000	8909000	9008000	12040000
	Gln	5003000	4763000	4579000	3212000	3427000	3502000
	Leu	12480000	11840000	10830000	9648000	10780000	11880000

## Sheet: gluconeogenic outputs FarD
	WT			ppg1D			far8D			far11D
	Replicate 1	Replicate 2	Replicate 3	Replicate 1	Replicate 2	Replicate 3	Replicate 1	Replicate 2	Replicate 3	Replicate 1	Replicate 2	Replicate 3
UDP-GluNAC	6409000	4983000	3883000	10000000	7255000	7543000	10790000	8060000	6327000	8813000	8186000	8007000
G3P	120900	105500	65050	190500	163800	174000	203200	181500	93750	268600	227700	209300
3PG	894400	589200	493200	1053000	761800	713900	1301000	1255000	785800	2296000	1620000	1326000
G6P	8174000	6026000	4568000	20630000	17080000	17030000	13820000	10190000	6846000	20030000	17590000	17580000
R5P	389500	360900	346800	430400	388800	410500	453900	494700	381900	482400	438700	442100
S7P	1111000	789900	700100	1206000	1125000	1136000	1306000	1549000	1145000	1181000	1152000	1270000
Trehalose	39550000	33090000	31000000	49900000	44230000	44760000	63340000	50530000	41230000	50690000	45900000	54270000
F16BP	6913	6211	6110	10940	7954	9334	18240	11700	8001	17710	14530	6809
PEP	1199000	870600	765100	1435000	1086000	962900	1691000	1580000	1023000	2656000	1844000	1455000
GDP-Man	468400	318800	300900	409200	312600	356200	449200	424800	305300	402900	349100	359800
UDP-Glc	23890000	19380000	15060000	32880000	24450000	23400000	31560000	26580000	20600000	26350000	24570000	25260000

## Sheet: label incorporation, flux
	WT						ppg1D
	Replicate 1	Replicate 2	Replicate 3	Replicate 4	Replicate 5	Replicate 6	Replicate 1	Replicate 2	Replicate 3	Replicate 4	Replicate 5	Replicate 6
UDP-GluNAC	14450000	30310000	45840000	199500	448700	276900	32320000	47640000	53960000	649500	840400	518200
G3P	471000	957700	269000	19130	16160	11080	393800	585600	485200	24470	37830	16820
3PG	2958000	787100	731500	15130	30840	22230	1510000	672500	787500	20070	44700	34280
G6P	15590000	10550000	16100000	670200	845600	680800	18190000	33760000	31200000	2024000	1728000	1111000
R5P	329200	213100	242200	12790	18850	17440	269300	299000	316600	22050	22770	16710
S7P	642800	1187000	1639000	40290	75800	60700	922300	1987000	1863000	58180	77020	52850
Trehalose	13170000	21720000	34700000	529100	909200	956800	19740000	36180000	56660000	563200	1217000	953500
F16BP	0	1214000	426000	0	0	0	0	1087000	1101000	0	0	0
PEP	6951000	3128000	2488000	23570	45990	41060	5810000	4196000	3446000	59800	89180	56580
GDP-Man	99560	62500	686300	3558	6751	7271	166400	476500	653000	8492	11730	7157
UDP-Glc	21570000	47250000	67970000	541100	866900	641600	30120000	66840000	70970000	936200	1059000	492200
Aspartate	45130000	62900000	58070000	2907000	3218000	3302000	31630000	44320000	46750000	1963000	2867000	2245000
13C_G6P_1	1057000	733400	1468000	52510	93130	86440	1297000	2510000	2501000	165400	172100	143200
13C_G6P_2	323700	255600	652400	17900	68330	63140	339000	675200	913200	67520	121600	97600
13C_G6P_4	15760	10770	228600	3071	32380	29230	23000	113400	323000	21270	71810	59490
13C_G6P_5	2813	5026	134800	954	21790	25760	3661	55830	203300	15860	44000	36930
13C_G6P_3	22300	23520	414700	5276	49410	60380	37340	196500	523000	40550	113100	97890
13C_G6P_6	102900	113800	330400	0	9721	9575	160600	326900	400200	6618	22840	15890
13C_GDP-Man_1	7645	4342	52310	212.2	514.9	415.3	11580	29850	54960	518.3	1458	310.9
13C_GDP-Man_2	1868	1330	13950	103.8	209.8	103.4	2517	7994	14140	311.5	207.5	103.8
13C_GDP-Man_3	0	0	3330	94.88	207.9	0	0	2620	7056	72.64	311.5	0
13C_GDP-Man_4	0	0	2284	103.8	0	0	0	0	4043	96.44	0	519.1
13C_GDP-Man_5	0	103.8	410.7	207.6	207.6	0	164.5	1314	1430	0	0	96.65
13C_GDP-Man_6	0	0	516.7	0	0	0	415.3	0	990.7	0	177.9	11.52
13C_UDP-GlcNAc_1	1495000	3208000	4617000	16600	35250	24580	3303000	4887000	5759000	57740	80140	51810
13C_UDP-GlcNAc_2	283400	550600	942400	4360	7060	4880	559700	954100	1077000	12130	16620	13500
13C_UDP-GlcNAc_3	23980	44010	129700	415.1	2388	931.8	53040	103900	153100	1246	3322	4983
13C_UDP-GlcNAc_4	3115	4303	56060	0	1220	934.4	4567	33530	81490	1142	4880	2699
13C_UDP-GlcNAc_5	0	206	39330	386.3	622.9	1038	726.8	20940	70180	1661	3530	3218
13C_UDP-GlcNAc_6	1142	1650	20760	99.74	203.1	934.2	2255	11380	43590	622.9	2699	1661
13C_UDP-GlcNAc_7	1453	305.4	11520	0	93.99	207.6	2076	8721	23970	1142	1038	1557
13C_UDP-GlcNAc_8	1453	879.9	4420	103.8	101.9	0	1811	3342	11850	103.8	726.7	207.6
13C_UDP-Glc_1	1405000	3615000	5734000	40410	66630	50390	2235000	5318000	5727000	71950	76580	53880
13C_UDP-Glc_2	359000	956300	1773000	12450	24400	20830	588300	1580000	1816000	24910	33330	22690
13C_UDP-Glc_3	24400	69500	372800	1251	6983	7995	40890	206800	389100	7150	16280	11840
13C_UDP-Glc_4	3945	10870	144300	415.3	3737	4262	7322	73830	178200	3945	7890	7159
13C_UDP-Glc_5	1245	414.9	83050	207.6	2180	1869	688.9	39850	101000	1765	8202	5814
13C_UDP-Glc_6	2376	1528	37980	415.5	830.6	1142	506.2	14870	46280	1686	2492	1765
13C_Tre_2	199000	345400	576400	8916	17850	15490	315300	555500	903800	11690	24290	19600
13C_Tre_2_2	6004	5443	34560	222.3	1162	3618	6497	24010	60030	1264	3768	14090
13C_Tre_4	443.9	2408	18980	0	497	1737	2889	11490	30410	1434	1984	4471
13C_Tre_4_2	0	0	13500	0	893.5	2158	0	8295	27340	765.6	2423	6401
13C_Tre_4_1	0	67.78	9275	0	1453	1748	0	7145	15230	934.4	2270	5502
13C_Trehalose_3	8651	23530	67480	1349	2489	1773	18290	42070	95670	2141	6007	9957
13C_Trehalose_6	0	100.4	25980	295.2	2456	2699	162.9	12650	44470	1661	6333	13080
13C_Trehalose_6_2	0	0	3560	0	0	673.3	0	1808	6444	0	811.6	1588
13C_Trehalose_9	0	212.9	3688	0	415.3	0	0	2415	8210	0	907.3	3005
13C_Trehalose_12	0	0	0	0	0	830.4	1705	0	2625	0	1257	610.1
13C_S7P_1	178700	287200	249600	6851	14780	16550	244100	254800	277100	11390	20030	20030
13C_S7P_6	262700	436300	492200	22130	16280	16670	527500	857700	785800	29290	27030	15370
13C_S7P_2	124500	249700	310200	15060	17990	15800	198700	421000	348100	18880	22460	21640
13C_S7P_3	23190	48040	93660	2048	7576	10320	31540	86620	111200	5766	17350	14570
13C_S7P_4	873100	2966000	1573000	149900	108100	116500	2124000	2991000	1715000	211600	127700	107200
13C_S7P_5	114700	269100	196100	11450	14880	15920	229100	334000	208100	27210	28730	22210
13C_S7P_7	69040	128800	138800	2295	3890	1257	135200	201400	178000	3618	4068	2222
13C_R5P_1	22790	0	34510	1205	2540	2227	30570	45150	31430	2519	4363	4664
13C_R5P_2_2	408600	1163000	812600	4866	4393	2859	630800	1092000	1018000	8867	9905	5987
13C_R5P_2	87280	249200	168900	0	0	0	184900	282000	174300	0	0	0
13C_R5P_3	0	0	0	622.9	0	0	0	0	0	0	0	0
13C_R5P_5	0	0	0	0	0	519.1	0	0	30310	415.3	207.6	830.6
6PG	278000	547100	459700	47000	21090	24440	468200	809500	654900	48580	34500	28440
13C_6PG_3	1605	3691	8383	0	0	0	1384	5648	18090	0	0	0
13C_6PG_6	0	0	0	0	0	0	0	0	0	0	0	0
13C_6PG_1	29110	57360	51500	6758	2785	4332	48300	75600	70350	3944	3679	4856
13C_6PG_2	47180	95000	71070	5929	1574	3000	70350	106000	84510	6868	4540	4134
13C_6PG_4	23410	43130	41920	1587	1041	2435	36990	36500	51600	1574	4837	4928
13C_6PG_5	196900	392000	316100	13510	18430	9878	546900	255400	335000	14820	13860	8327
13C_F16BP_2	0	40860	110000	0	0	0	76300	96430	105500	861.8	1363	853
13C_F16BP_4	56610	236500	106700	2364	3305	1108	0	0	0	3090	3280	3140
13C_F16BP_3	0	0	0	0	0	0	0	0	0	0	0	0
13C_F16BP_6	0	0	0	0	1370	1806	0	0	0	654.4	2678	3182
13C_G3P_1	26230	37300	13880	426.8	1394	1251	19340	32630	24430	902.8	1224	1368
13C_G3P_2	0	0	0	0	0	0	0	0	0	0	0	0
13C_G3P	0	0	0	0	0	0	0	19620	36620	0	0	0
13C_3PG_1	103700	29890	112700	0	4509	4582	54580	57860	129200	2469	6403	1930
13C_3PG_2	0	0	155000	0	5335	12640	32220	57560	165600	0	14310	4298
13C_3PG	0	0	145000	0	3945	8825	0	47910	155900	3426	12530	6674
13C_PEP_1	209000	99130	212300	1649	7590	8702	190100	200800	281900	3766	10760	9810
13C_PEP_2	129100	313500	353400	0	9168	7590	152300	318300	460200	0	22530	15570
13C_PEP_3	5399	11060	240100	437.5	11510	10620	8772	138800	316200	4940	19290	12940

## Sheet: time kinetics ppg1D
Time (Hrs)	6						12						18						24
	WT			ppg1D			WT			ppg1D			WT			ppg1D			WT			ppg1D
	Replicate 1	Replicate 2	Replicate 3	Replicate 1	Replicate 2	Replicate 3	Replicate 1	Replicate 2	Replicate 3	Replicate 1	Replicate 2	Replicate 3	Replicate 1	Replicate 2	Replicate 3	Replicate 1	Replicate 2	Replicate 3	Replicate 1	Replicate 2	Replicate 3	Replicate 1	Replicate 2	Replicate 3
UDP-GluNAC	5429000	6608000	7556000	7368000	6319000	7512000	2352000	1643000	2217000	2450000	2247000	3346000	1886000	1702000	1407000	2083000	2125000	2094000	1460000	1570000	1752000	2440000	2335000	2938000
G3P	3267000	4105000	3846000	3430000	4015000	3342000	104900	40020	67390	90810	70610	66790	50230	57500	34510	43860	58730	57080	41180	41610	92230	63150	80350	108200
3PG	4713000	6403000	7745000	5100000	5213000	6794000	1928000	1024000	1866000	982800	993200	1974000	574500	665000	417400	476600	1181000	515600	278600	339300	345300	381700	697800	367700
G6P	45210000	53910000	66960000	49490000	62170000	59120000	8723000	3521000	8806000	6726000	4696000	10720000	3949000	3301000	2510000	6943000	6807000	10330000	3438000	3661000	4396000	11190000	11080000	13700000
R5P	1852000	2078000	2368000	2086000	1986000	2150000	236800	222100	221000	253600	242600	304500	192200	186300	152400	171900	188600	190600	245600	272400	259700	282500	320600	312800
S7P	5827000	5942000	8592000	6010000	5954000	7502000	600500	619500	614200	683300	747500	1084000	657300	607600	349000	789600	641600	738600	472400	668100	535700	880200	673300	908600
Trehalose	1179000	1418000	1718000	1475000	1328000	1506000	48540000	40070000	48630000	46000000	49740000	48490000	30170000	24820000	27420000	27870000	27480000	28610000	22050000	21180000	25400000	30240000	34160000	39360000
F16BP	7554000	9548000	9007000	7319000	9095000	6039000	12060	8105	10360	7141	8737	12960	7900	4524	5048	5427	3446	7404	5837	6832	7058	5947	9041	6864
PEP	2323000	2508000	3190000	1864000	1779000	2065000	2335000	1270000	2231000	1299000	1289000	2293000	894100	952800	693400	687600	1502000	783100	494300	563900	599800	604400	1023000	649400
GDP-Man	420300	486700	579400	472100	434700	502000	302500	146100	337200	206200	150400	358900	273200	166100	185900	159700	135900	177700	203300	178700	236500	192000	171100	242200
UDP-Glc	14910000	16870000	20280000	17870000	15220000	18370000	7508000	3943000	9778000	6199000	3757000	11040000	12200000	9032000	9775000	11950000	9449000	13140000	13740000	11800000	15160000	17150000	14900000	22480000

## Sheet: Ppg1 catalytic dead
	WT			ppg1D			Ppg1-H111N
	Replicate 1	Replicate 2	Replicate 3	Replicate 1	Replicate 2	Replicate 3	Replicate 1	Replicate 2	Replicate 3
UDP-GluNAC	2374000	1824000	2157000	3453000	3368000	3722000	3056000	3367000	4378000
G3P	69940	48390	76560	142200	168800	130300	134300	111900	207100
3PG	456000	375400	466000	743500	666700	962100	1296000	1145000	349400
G6P	3045000	2611000	3551000	11340000	14940000	13730000	10270000	14110000	31590000
R5P	202500	161000	227100	220600	271800	305900	221800	209500	201100
S7P	478800	311600	464900	530700	576900	852000	496100	595900	345600
Trehalose	15390000	15200000	17540000	23100000	24390000	23930000	21030000	25260000	30070000
F16BP	6737	4446	5665	14550	19090	10000	12050	10540	20870
PEP	554900	449000	592100	830100	765400	1141000	1234000	978000	217000
GDP-Man	220200	167600	211200	154700	157900	213700	174500	180900	145500
UDP-Glc	9556000	7447000	9540000	11670000	10920000	14320000	11290000	11070000	15080000
