# Supplementary material for: The PP2A-like phosphatase Ppg1 mediates assembly of the Far complex to balance gluconeogenic outputs and enables adaptation to glucose depletion
Source: PLoS Genet. 2024 Mar 7;20(3):e1011202. doi: 10.1371/journal.pgen.1011202 (PMC10950219; doi:10.1371/journal.pgen.1011202)
Supplement: S4 Table — (XLSX) [file pgen.1011202.s011.xlsx]

## Sheet: Sheet1
	Metabolite	Parent ion (Q1) mass	Product ion (Q3) mass	Collision energy (V)
Amino acids
	Alanine	90	43.9	6
	Arginine	175	69.9	25
	Asparagine	133	115.9	7
	Aspartic acid	134	115.9	5
	Cysteine	122.2	79.1	23
	Glutamate	148	129.9	7
	Glutamine	147	129.9	6
	Histidine	156	110.1	13
	Isoleucine	132	69.3	10
	Leucine	132	85.9	7
	Lysine	147	84.1	18
	Methionine	150	104.075	11
	Phenylalanine	166	120.1	15
	Proline	116	70.1	15
	Serine	106	87.9	7
	Threonine	120	101.9	7
	Tryptophan	205	187.9	10
	Tyrosine	182	123.2	11
	Valine	118	71.9	12
Gluconeoegenesis intermediates/outputs
	Trehalose	341.3	179.3	-17
	G6P/F6P	259	97	-20
	F1,6BP	339	97	-20
	G3P/DHAP	169	97	-20
	3PG/2PG	185	97	-20
	R5P	229	97	-20
	S7P	289	97	-20
	6PG	275	97	-20
	PEP	167	79	-12
	UDP-Glc	565	323	-25
	UDP-GlcNAc	605.8	384.9	-37
Labelling of gluconeogenic outputs
	G6P	259	97	-20
	13C_G6P_1	260	97	-20
	13C_G6P_2	261	97	-20
	13C_G6P_3	262	97	-20
	13C_G6P_4	263	97	-20
	13C_G6P_5	264	97	-20
	13C_G6P_6	265	97	-20
	Trehalose	341.3	179.3	-17
	13C_Trehalose_1	342.3	180.3	-17
	13C_Trehalose_2	343.3	181.3	-17
	13C_Trehalose_3	344.3	182.3	-17
	13C_Trehalose_4	345.3	183.3, 181.3	-17
	13C_Trehalose_5	346.3	184.3	-17
	13C_Trehalose_6	347.3	185.3, 181.3	-17
	13C_Trehalose_9	350.3	185.3	-17
	13C_Trehalose_12	353.3	185.3	-17
	UDP-Glc	565	323	-25
	13C_UDP-Glc_1	566	323	-25
	13C_UDP-Glc_2	567	323	-25
	13C_UDP-Glc_3	568	323	-25
	13C_UDP-Glc_4	569	323	-25
	13C_UDP-Glc_5	570	323	-25
	13C_UDP-Glc_6	571	323	-25
	UDP-GlcNAc	605.8	384.9	-37
	13C_UDP-GlcNAc_1	606.8	384.9	-37
	13C_UDP-GlcNAc_2	607.8	384.9	-37
	13C_UDP-GlcNAc_3	608.8	384.9	-37
	13C_UDP-GlcNAc_4	609.8	384.9	-37
	13C_UDP-GlcNAc_5	610.8	384.9	-37
	13C_UDP-GlcNAc_6	611.8	384.9	-37
	F1,BP	339	97	-20
	13C_F1,6BP_1	340	97	-20
	13C_F1,6BP_2	341	97	-20
	13C_F1,6BP_3	342	97	-20
	13C_F1,6BP_4	343	97	-20
	13C_F1,6BP_5	344	97	-20
	13C_F1,6BP_6	345	97	-20
	G3P	169	97	-20
	13C_G3P_1	170	97	-20
	13C_G3P_2	171	97	-20
	13C_G3P_3	172	97	-20
	PEP	167	79	-12
	13C_PEP_1	168	79	-12
	13C_PEP_2	169	79	-12
	13C_PEP_3	170	79	-12
	_1/2/3 - represents the number of labelled carbons incorporated
