# Supplementary material for: The PP2A-like phosphatase Ppg1 mediates assembly of the Far complex to balance gluconeogenic outputs and enables adaptation to glucose depletion
Source: PLoS Genet. 2024 Mar 7;20(3):e1011202. doi: 10.1371/journal.pgen.1011202 (PMC10950219; doi:10.1371/journal.pgen.1011202)
Supplement: S5 Table — (XLSX) [file pgen.1011202.s012.xlsx]

## Sheet: Fig1
Fig 1C
		WT		ptp2		sdp1		pps1		sit4		pph3			WT		ltp1		oca2		nem1			WT		ptc5		ptc6		ptc7			WT	WT	ptc4	ptc4		WT	WT	cmp2	cmp2	cna1	cna1		WT		ptc3		ppg1
		Replicate 1	Replicate 2	Replicate 1	Replicate 2	Replicate 1	Replicate 2	Replicate 1	Replicate 2	Replicate 1	Replicate 2	Replicate 1	Replicate 2		Replicate 1	Replicate 2	Replicate 1	Replicate 2	Replicate 1	Replicate 2	Replicate 1	Replicate 2		Replicate 1	Replicate 2	Replicate 1	Replicate 2	Replicate 1	Replicate 2	Replicate 1	Replicate 2		Replicate 1	Replicate 2	Replicate 1	Replicate 2		Replicate 1	Replicate 2	Replicate 1	Replicate 2	Replicate 1	Replicate 2		Replicate 1	Replicate 2	Replicate 1	Replicate 2	Replicate 1
	Absorbance (~Trehalose levels)	0.432067	0.430467	0.437433	0.451033	0.430233	0.419833	0.385833	0.380033	0.4267	0.4439	0.324467	0.322833		0.2364	0.2617	0.2198	0.2237	0.2357	0.2716	0.25	0.2633		0.3634	0.4318	0.4439	0.4815	0.3982	0.4226	0.3735	0.4332		0.299	0.3091	0.3356	0.292		0.2437	0.2445	0.2231	0.2201	0.2104	0.2382		0.2108	0.2519	0.2447	0.293	0.2992
Fig 1D				WT			ppg1Δ			Ppg1-H111N					WT			Ppg1-H111N				WT			ppg1Δ
		Trehalose		Replicate 1	Replicate 2	Replicate 3	Replicate 1	Replicate 2	Replicate 3	Replicate 1	Replicate 2	Replicate 3			Replicate 1	Replicate 2	Replicate 3	Replicate 1	Replicate 2	Replicate 3		Replicate 1	Replicate 2	Replicate 3	Replicate 1	Replicate 2	Replicate 3
				15390000	15200000	17540000	23100000	24390000	23930000	21030000	25260000	30070000		Glycogen	0.1973	0.1683	0.1922	0.2178	0.222	0.2289		0.2301	0.2402	0.1827	0.2591	0.3009	0.2698
														Trehalose	0.2397	0.2187	0.2538	0.3524	0.3601	0.3439
												using LC-MS/MS								using colorimetry assay
Fig 1SB				Log			Post-diauxic					Std curve
				Replicate 1	Replicate 2	Replicate 3	Replicate 1	Replicate 2	Replicate 3			Conc	0	20	40	60	80
	Absorbance (~Trehalose levels)			0.0698	0.0706	0.1053	0.7332	0.7256	0.7541			Abs.	0	0.14565	0.29685	0.4277	0.60235
Fig 1SC
				WT			atg32			ppg1 atg32
				Replicate 1	Replicate 2	Replicate 3	Replicate 1	Replicate 2	Replicate 3	Replicate 1	Replicate 2	Replicate 3
	Absorbance (~Trehalose levels)			0.229967	0.216467	0.223633	0.261267	0.255567	0.2055	0.291833	0.310667	0.280767
Fig 1SD				WT			Ppg1-FLAG
				Replicate 1	Replicate 2	Replicate 3	Replicate 1	Replicate 2	Replicate 3
	Absorbance (~Trehalose levels)			0.2219	0.17975	0.21155	0.2404	0.3021	0.2211
Fig 1SE				Ppg1-FLAG			Ppg1-H111N-FLAG
				Replicate 1	Replicate 2	Replicate 3	Replicate 1	Replicate 2	Replicate 3
	Ppg1/Total			0.389697	0.379214	0.438496	0.412901	0.373581	0.32481
[truncated: 59 more columns]

## Sheet: Fig2
Fig 2D
			WT			ppg1Δ
		Absorbance (~Ethanol)	0.09306	0.1017	0.09586	0.09515	0.09688	0.09083
Fig 2E		deltaCT			TAF10	PGK1	ENO1	PCK1					Taf10	Gfa1	Chs3	Cwp1	Mlp1	Fks1			TAF10	TPS1	TPS2	GSY2	GPH1
		WT	Replicate 1	1	23.257	18.2388	18.2165	16.0639				1	21.9536	20.0979	20.7313	22.5711	20.9008	21.6646		1	23.161	20.282	20.1518	22.1594	21.3872
			Replicate 2	2	24.6713	19.7273	19.9639	17.0103				2	22.2249	20.2073	20.7505	21.6558	21.0573	21.1142		2	24.5648	21.6332	21.4383	22.8404	22.5027
			Replicate 3	3	24.0952	19.3754	19.2231	17.2673				3	21.7311	19.9918	20.5703	22.3551	20.7162	21.2869		3	24.0055	21.238	21.1053	22.6758	22.1744
		ppg1Δ	Replicate 1	4	23.9405	18.5661	18.6397	16.4861				4	21.9095	19.7708	20.459	20.622	20.6313	20.7248		4	23.8511	20.9184	20.8492	22.7397	21.9919
			Replicate 2	5	24.4394	19.3047	19.3974	17.3381				5	21.8349	19.8216	20.4449	21.1246	20.6892	20.823		5	24.4018	21.649	21.5681	23.1445	22.3788
			Replicate 3	6	24.4126	19.4	19.3396	18.0562				6	21.5401	19.8066	20.6139	22.1571	20.5167	20.9365		6	24.3775	21.3889	21.3921	22.9588	22.2447
											deltaCT
		fold change
		WT	Replicate 1		1	1.08992	1.12283	0.976558					1	1	1	1	1	1			1	1.01368	0.998077	0.784404	0.923236
			Replicate 2		1	1.03523	0.891356	1.35063					1	1.23219	1.2098	2.32114	1.07106	1.70122			1	1.0514	1.08266	1.29461	1.12755
			Replicate 3		1	0.886279	0.999161	0.758166					1	0.941635	0.89229	0.701672	0.942617	1.06728			1	0.938275	0.925428	0.984742	0.960623
		ppg1Δ	Replicate 1		1	1.39514	1.34479	1.17045					1	1.25733	1.0704	3.53078	1.06706	1.68894			1	1.05213	0.993037	0.84648	0.979565
			Replicate 2		1	1.18156	1.12398	0.916314					1	1.24099	1.0233	2.46076	1.01579	1.62585			1	0.928841	0.883798	0.936566	1.09737
			Replicate 3		1	1.08564	1.14833	0.546758					1	0.953077	0.739054	0.966289	0.923473	1.11673			1	1.0937	0.981796	1.04743	1.18415
											fold change
Fig S2B			WT			ppg1Δ
			Replicate 1	Replicate 2	Replicate 3	Replicate 1	Replicate 2	Replicate 3
		Chitin precursor amounts	1403000	1307000	1256000	1758000	1564000	1732000

## Sheet: Fig 3
Fig 3 I
	pS81	WT1	WT2	Ppg1_H111N_1	Ppg1_H111N_2	WT3	WT4	Ppg1_H111N_3	Ppg1_H111N_4		p109p110		WT1	WT2	Ppg1_H111N_1	Ppg1_H111N_2	WT3	WT4	Ppg1_H111N_3	Ppg1_H111N_4		p520 p527 p528		WT1	WT2	Ppg1_H111N_1	Ppg1_H111N_2	WT3	WT4	Ppg1_H111N_3	Ppg1_H111N_4		p939		WT1	WT2	Ppg1_H111N_1	Ppg1_H111N_2	WT3	WT4	Ppg1_H111N_3	Ppg1_H111N_4
	Phos-red	351578944	1.90361e+08	6223048568	13403824	4171030608	45181096	8774167980	390653632			Phos-red	145182384	7.68054e+07	165903840	143094016	23962110	142815248	524562048	312545376
		1696660260	716145872	255128352	3.63722e+07	1164832224	740338880	382109200	6932632258				22030108	178513744	103280616	20764998	137981174	136377610	700811869	105120912			Phos-red	41919876	40296552	94403424	209000192	821043432	36993160	182317296	162249232			Phos-red	19892378	21340836	370665584	215101357	0	178043951	589190560	281001282
		108324450	4273539664	271597280	632988880	1.34797e+09	3166584580	343490336	14320446				79176358	182978854	308880032	691974160	123305160	1988563408	172990832	516993400				456513648	1097856563	115356728	96501072	1119308864	748610944	150102720	201476224				263058143	312509952	21506928	1.40182e+07	0	1071523280	2113150916	1102427230
		1085247762	5.02418e+06	683266328	236843184	0	156250872	894785983	509459968				202044856	564821920	5.70159e+08	156462931	32831512	667324480	284050880	81782264				606484800	657974184	906832992	2.48676e+09	613151296	663879484	2117468440	986898624				170339778	261664616	262832128	7.76688e+08	0	0	487893144	201999076
		0	1.45587e+09	9007393	6600986524	0	1515843968	0	691390784				584246176	113141619	115792072	31437940	1177793860	529408768	169895008	505818942				629856393	768502482	837799052	1.18025e+09	805386192	979840672	917470383	1199721330				917657728	1314213760	1254505976	174517186	0	0	0	0
		0	15675962	0	0	0	0	0	0				195385804	501817952	9.77851e+07	408964941	160515665	233011905	463259384	22323763				683088576	310666360	636073427	1640837516	741482224	680282496	1403616912	942834644
		0	6.01489e+06	0	0	0	0	0	0				1596669466	2.10033e+09	402362506	357001034	1102644920	58512960	121096500	416970985				294920092	610496930	804621216	714297408	563450160	600670896	754084608	1409956992
													0	0	34214156	260326840	231034432	0	83704920	173702904				0	329602128	342970740	1337455280	0	423424912	1527101276	819778270
	Total	3241811416	6.66263e+09	7442047921	7.52059e+09	6.68383e+09	5624199396	10394553499	8538457088				0	0	0	146657622	0	0	13069742	66696258				0	0	479420584	592469432	0	0	642475320	298792416
													0	0	0	17500772	0	0	0	4.13249e+07														Total	1370948027	1909729164	1909510616	1.18032e+09	0	1249567231	3190234620	1585427588
													0	0	0	82915424	0	0	0	0			Total	2712783385	3815395199	4217478163	8.25758e+09	4663822168	4133702564	7694636955	6021707732
	Phospho	1804984710	4.46992e+09	6503653241	6851233532	4171030608	3322835452	9156277180	7337606336																									Phospho	282950521	333850788	392172512	2.2912e+08	0	178043951	589190560	281001282
												Total	2824735152	3.71841e+09	1798377583	2317100678	2990068833	3756014379	2533441183	2.24328e+09			Phospho	2417863293	2875296141	3395086839	6.32765e+09	3358889784	3109606756	5525060359	4903137046
	Phospho/Total	0.556783	0.670893	0.873906	0.910996	0.624048	0.59081	0.880873	0.85936			Phospho	246388850	2.55319e+08	1.18244e+09	1452698986	318079956	337705818	2315570021	1522260894														Phospho/Total	0.20639	0.174816	0.205379	0.194116	#DIV/0!	0.142484	0.184686	0.17724
																							Phospho/Total	0.891285	0.753604	0.805004	0.766284	0.720201	0.752257	0.71804	0.814244
												Phospho/Total	0.0872255	0.0686635	0.657503	0.626947	0.106379	0.0899107	0.914002	0.678587
																							Triphospho	41919876	40296552	209760152	305501264	0	36993160	332420016	363725456
																							Triphpsho/total	0.0154527	0.0105616	0.0497359	0.0369965	0	0.00894916	0.0432015	0.0604024
	phosphorylated peptides intensities are marked in red
	dephosphorylated peptide intensities are unmarked																						tri-phosphorylated peptides intensities are marked in red

## Sheet: Fig4
Fig 4C		WT			far11Δ			ppg1Δfar11Δ
		Replicate 1	Replicate 2	Replicate 3	Replicate 1	Replicate 2	Replicate 3	Replicate 1	Replicate 2	Replicate 3
	Absorbance (~Trehalose levels)	0.2219	0.17975	0.21155	0.3003	0.3311	0.27645	0.24015	0.3163	0.31385
Fig S4A		WT			ppg11Δ			far9Δ
	Absorbance (~Trehalose levels)	Replicate 1	Replicate 2	Replicate 3	Replicate 1	Replicate 2	Replicate 3	Replicate 1	Replicate 2	Replicate 3
		0.210767	0.213967	0.218767	0.387267	0.316733	0.3249	0.3128	0.302167	0.3072

## Sheet: Fig5
Fig 5C		WT			far9Δ			Mito-Far		ER-Far				WT			far9Δ			ER-Far				WT			far9Δ			Mito-Far
		Replicate 1	Replicate 2	Replicate 3	Replicate 1	Replicate 2	Replicate 3	Replicate 1	Replicate 2	Replicate 1	Replicate 2	Replicate 3		Replicate 1	Replicate 2	Replicate 3	Replicate 1	Replicate 2	Replicate 3	Replicate 1	Replicate 2	Replicate 3		Replicate 1	Replicate 2	Replicate 3	Replicate 1	Replicate 2	Replicate 3	Replicate 1	Replicate 2	Replicate 3
	Absorbance (~Trehalose levels)	0.2644	0.215	0.19935	0.29665	0.29135	0.31445	0.22275	0.27555	0.202	0.19415	0.19605		0.223333	0.228367	0.219833	0.2628	0.393233	0.400467	0.240033	0.247433	0.2584		0.2555	0.233033	0.204567	0.301333	0.3753	0.3725	0.2897	0.1963	0.324567
Fig 5E and S5F		WT			ppg1Δ			Far9ΔTA10ΔTA
	Absorbance (~Trehalose levels)	0.2397	0.2187	0.2538	0.3524	0.3601	0.3439	0.3274	0.3335	0.3242
	Absorbance (~Glycogen levels)	0.1973	0.1683	0.1922	0.2178	0.222	0.2289	0.2171	0.213	0.2169
Fig S5E		WT		far9Δ		Far9ΔTA
	Absorbance (~Trehalose levels)	0.2252	0.225733	0.372733	0.3808	0.251067	0.2151

## Sheet: Fig6
Fig 6B		Blot quantification		WT			Ppg1-H111N				WT			Ppg1-H111N				WT			Ppg1-H111N
			Time	6	12	24	6	12	24		6	12	24	6	12	24		6	12	24	6	12	24
		Far11/Total		0.357748	0.395407	0.711128	0.423737	0.532004	0.880462		0.478893	0.505335	0.858009	0.467744	0.569057	0.737637		0.160278	0.218368	0.535895	0.214638	0.251827	0.603253
				Replicate 1							Replicate 2							Replicate 3
Fig 6D
		Blot quantification		4hrs			24hrs			Gluc 2hrs
				Replicate 1	Replicate 2	Replicate 3	Replicate 1	Replicate 2	Replicate 3	Replicate 1	Replicate 2	Replicate 3
		Far11/Total		0.167142	0.223716	0.229144	0.390965	0.394484	0.378491	0.29211	0.273475	0.199177
Fig S6B
		Blot quantification		4hrs			24hrs			Gluc 2hrs
				Replicate 1	Replicate 2	Replicate 3	Replicate 1	Replicate 2	Replicate 3	Replicate 1	Replicate 2	Replicate 3
		Far8/Total		0.44228	0.322651	0.276025	0.619921	0.509061	0.52038	0.467314	0.409288	0.40154

## Sheet: Fig7
Fig 7B
	Changing glucose
			Transfer 1				Transfer 2				Transfer 3				Transfer 4
				Total cells	WT cells	ppg1Δ cells		Total cells	WT cells	ppg1Δ cells		Total cells	WT cells	ppg1Δ cells		Total cells	WT cells	ppg1Δ cells
		Replicate 1		119	66	51		145	81	48		133	87	46		122	88	34
		Replicate 2		124	64	53		160	97	59		147	102	45		136	100	36
		Replicate 3		132	64	55		162	90	66		144	102	42		186	136	50
Fig 7C
	High glucose
			Transfer 1				Transfer 2				Transfer 3				Transfer 4
		Replicate 1		297	150	147		128	71	57		101	61	40		86	45	41
		Replicate 2		148	80	68		122	67	55		99	59	40		111	60	51
		Replicate 3		128	60	68		138	62	76		109	57	52		115	68	47
Fig 7D
			Time	WT			ppg1Δ
				Replicate 1	Replicate 2	Replicate 3	Replicate 1	Replicate 2	Replicate 3
			2	0.312	0.311	0.316	0.33	0.319	0.311		OD600 values are shown
			3.5	0.674	0.672	0.684	0.756	0.726	0.69
			5	1.612	1.632	1.696	1.772	1.688	1.636
			6	2.39	2.335	2.445	2.565	2.415	2.325
			7	4.31	4.23	4.33	4.49	4.34	4.15
			8	6.8	6.52	6.92	6.86	6.48	6.32
			9	7.82	7.62	7.9	7.5	7.5	7.46
			10	8.25	8.2	8.26	7.9	8.04	8
			11	8.78	8.5	8.38	8.24	8.12	8.28
			12	10	9.15	9	9.4	9.1	9.45
			13	9.9	9.65	9.4	9.5	9.75	9.55
			14	10.35	10.1	9.75	9.65	10.25	9.6
			15	11.2	10.5	10.45	10.25	10.45	10.15
			17	12.1	11.25	10.9	10.7	11.2	11.25
			19	12.75	12.1	11.85	11.65	12.1	11.75
			21	14	13.1	12.75	12.2	13.05	12.75
			24	14.5	13.25	13.4	12.7	13.8	13.3
			27	16.05	14.65	14.65	13.5	13.8	14.05
			30	17	15.8	15.5	14.4	15	14.5
			33	17.59	17.25	16.55	14.55	15.15	15.1
			36	17.95	17.35	16.75	14.7	14.95	14.95
			39	18.35	17.95	17.85	15.05	16.15	16.15
			45	17.8	17.8	17	14.55	15.3	15.05
			48	19	17.9	17.4	14.9	15.8	15.8
			52	18.65	18.85	17.5	15.6	15.35	15.9
			58	19.45	18.55	17.8	15.6	16.1	16.35
			76	20.2	19.25	19.1	16.1	16.1	16.5
			100	20.9	20.05	19.95	17.05	17.5	17.3
Fig S7A
		Changing glucose
				Transfer 1				Transfer 2				Transfer 3				Transfer 4
					Total cells	WT cells	Far9ΔTA10TA cells		Total cells	WT cells	Far9ΔTA10TA cells		Total cells	WT cells	Far9ΔTA10TA cells		Total cells	WT cells	Far9ΔTA10TA cells
					202	105	97		157	95	62		218	129	89		404	266	138
					142	73	69		235	127	108		241	137	104		230	156	74
					189	98	91		235	114	123		251	160	97		252	155	97
Fig S7B
				Time	WT		far11Δ
					Replicate 1	Replicate 2	Replicate 1	Replicate 2
				0	0.212	0.21	0.218	0.214		OD600 values are shown
				2	0.286	0.296	0.314	0.27
				4	0.694	0.678	0.634	0.668
				6	1.78	1.95	1.76	1.79
				8	4.56	4.62	4.64	4.24
				10	7.96	8.04	8	7.76
				12	8.52	8.72	8.8	8.52
				14	9.45	10.05	9.25	9.75
				18	11.3	11.8	11.8	11.3
				24	13	13.5	12.35	12.6
				30	14.5	14.1	13.15	13.1
				36	15.7	15.6	13.7	13.3
				48	16.4	16.4	13.8	14.1
				60	17.6	17.9	14.5	14.8
				74	18.6	18.4	16.2	16.4
				98	20	19.2	16.3	16.4
